# Supplementary material for: The N-end rule pathway regulates pathogen responses in plants
Source: Sci Rep. 2016 May 13;6:26020. doi: 10.1038/srep26020 (PMC4865862; doi:10.1038/srep26020)
Supplement: Supplementary Table 1 [file srep26020-s2.xls]

## Sheet: ate1 ate2 seedlings DEGs
Gene ID	Gene Alias	Gene Description	log2(fold change)	P-value	adj. P-val
AT5G05700	ATATE1	arginine-tRNA protein transferase 1	-2.94547	3.85709e-10	1.01967e-06
AT3G11240	ATATE2	arginine-tRNA protein transferase 2	-2.48254	1.92054e-10	6.20547e-07
AT4G13290	CYP71A19	cytochrome P450, family 71, subfamily A, polypeptide 19	-2.43895	1.60014e-10	6.20547e-07
AT5G38020	NA	S-adenosyl-L-methionine-dependent methyltransferases superfamily protein	-2.3706	2.49191e-06	0.000783496
AT2G02120	LCR70	Scorpion toxin-like knottin superfamily protein	-2.28855	8.80735e-09	1.0584e-05
AT1G77520	NA	O-methyltransferase family protein	-2.27851	3.05137e-06	0.000885673
AT4G11320	AtCP2	Papain family cysteine protease	-2.13465	1.52866e-10	6.20547e-07
AT5G48000	CYP708 A2	cytochrome P450, family 708, subfamily A, polypeptide 2	-2.06935	6.50311e-05	0.00670866
AT1G49860	ATGSTF14	glutathione S-transferase (class phi) 14	-1.95335	0.000824919	0.0333639
AT5G37990	NA	S-adenosyl-L-methionine-dependent methyltransferases superfamily protein	-1.94655	1.0656e-06	0.000424487
AT4G14060	NA	Polyketide cyclase/dehydrase and lipid transport superfamily protein	-1.89713	8.4624e-12	1.23043e-07
AT2G01520	MLP328	MLP-like protein 328	-1.63871	5.06978e-07	0.000241687
AT5G23020	IMS2	2-isopropylmalate synthase 2	-1.61803	7.63855e-09	9.65779e-06
AT5G24780	ATVSP1	vegetative storage protein 1	-1.59523	0.000501041	0.0245925
AT1G73330	ATDR4	drought-repressed 4	-1.58023	7.28082e-10	1.76439e-06
AT5G48010	AtTHAS1	thalianol synthase 1	-1.55194	1.70036e-05	0.00267279
AT4G37410	CYP81F4	cytochrome P450, family 81, subfamily F, polypeptide 4	-1.53648	4.93352e-05	0.00568374
AT3G22740	HMT3	homocysteine S-methyltransferase 3	-1.46958	1.61874e-05	0.00257883
AT4G13280	ATTPS12	terpenoid synthase 12	-1.46422	1.15845e-06	0.000431893
AT2G16367	NA	Encodes a defensin-like (DEFL) family protein.	-1.45987	0.00143533	0.0484152
AT3G19710	BCAT4	branched-chain aminotransferase4	-1.44773	1.93496e-05	0.00290045
AT1G14250	NA	GDA1/CD39 nucleoside phosphatase family protein	-1.42654	0.000179313	0.0132634
AT3G62740	BGLU7	beta glucosidase 7	-1.42341	4.78602e-06	0.00118955
AT1G52000	NA	Mannose-binding lectin superfamily protein	-1.41821	0.000132134	0.0107934
AT5G47990	CYP705A5	cytochrome P450, family 705, subfamily A, polypeptide 5	-1.37818	0.000110669	0.00957885
AT3G45140	ATLOX2	lipoxygenase 2	-1.37681	0.000193898	0.0138881
AT5G38030	NA	MATE efflux family protein	-1.36968	4.28118e-05	0.00506085
AT4G29270	NA	HAD superfamily, subfamily IIIB acid phosphatase	-1.30581	1.26273e-06	0.000451834
AT1G77530	NA	O-methyltransferase family protein	-1.28256	1.2364e-05	0.00223267
AT1G31690	NA	Copper amine oxidase family protein	-1.26698	0.000336781	0.0190167
AT3G25760	AOC1	allene oxide cyclase 1	-1.24528	0.000697464	0.0301836
AT4G14548	NA	other RNA	-1.22771	8.35597e-05	0.00792804
AT3G44860	FAMT	farnesoic acid carboxyl-O-methyltransferase	-1.21439	4.03689e-05	0.00487107
AT4G17470	NA	alpha/beta-Hydrolases superfamily protein	-1.20765	5.61706e-08	3.984e-05
AT1G65860	FMO GS-OX1	flavin-monooxygenase glucosinolate S-oxygenase 1	-1.16228	0.000329093	0.018708
AT3G02020	AK3	aspartate kinase 3	-1.16034	0.000677289	0.0297067
AT4G22610	NA	Bifunctional inhibitor/lipid-transfer protein/seed storage 2S albumin superfamily protein	-1.1441	7.13392e-05	0.00715359
AT1G14120	NA	2-oxoglutarate (2OG) and Fe(II)-dependent oxygenase superfamily protein	-1.11593	1.38154e-07	8.54794e-05
AT4G15370	BARS1	baruol synthase 1	-1.10607	0.000196542	0.0139771
AT3G03190	ATGSTF11	glutathione S-transferase F11	-1.10212	0.000325116	0.0186845
AT4G15440	CYP74B2	hydroperoxide lyase 1	-1.08038	0.0012513	0.0445805
AT1G27030	NA	unknown protein; BEST Arabidopsis thaliana protein match is: unknown protein (TAIR:AT1G27020.1); Has 504 Blast hits to 502 proteins in 169 species: Archae - 0; Bacteria - 299; Metazoa - 0; Fungi - 0; Plants - 67; Viruses - 0; Other Eukaryotes - 138 (source: NCBI BLink).	-1.07377	1.38856e-05	0.00239062
AT3G49760	AtbZIP5	basic leucine-zipper 5	-1.06138	4.05496e-07	0.000206874
AT2G33850	NA	unknown protein; FUNCTIONS IN: molecular_function unknown; INVOLVED IN: biological_process unknown; LOCATED IN: endomembrane system; EXPRESSED IN: 17 plant structures; EXPRESSED DURING: 9 growth stages; BEST Arabidopsis thaliana protein match is: unknown protein (TAIR:AT1G28400.1); Has 3053 Blast hits to 2119 proteins in 133 species: Archae - 6; Bacteria - 52; Metazoa - 135; Fungi - 96; Plants - …	-1.04535	7.47781e-06	0.00161078
AT5G07322	NA	other RNA	-1.02797	0.000191416	0.0137441
AT1G35250	NA	Thioesterase superfamily protein	-1.01935	0.000584065	0.0270887
AT5G47000	NA	Peroxidase superfamily protein	-1.00606	0.00108364	0.040756
AT1G66100	NA	Plant thionin	-1.00204	2.47942e-06	0.000783496
AT5G01870	NA	Bifunctional inhibitor/lipid-transfer protein/seed storage 2S albumin superfamily protein	-0.9684	0.00011853	0.0101057
AT2G32990	AtGH9B8	glycosyl hydrolase 9B8	-0.966795	0.000326854	0.018708
AT4G29700	NA	Alkaline-phosphatase-like family protein	-0.959089	0.00102599	0.0390012
AT5G26270	NA	unknown protein; Has 1807 Blast hits to 1807 proteins in 277 species: Archae - 0; Bacteria - 0; Metazoa - 736; Fungi - 347; Plants - 385; Viruses - 0; Other Eukaryotes - 339 (source: NCBI BLink).	-0.94723	0.00025848	0.0160611
AT1G76790	IGMT5	O-methyltransferase family protein	-0.921917	0.000252773	0.0157739
AT5G25980	BGLU37	glucoside glucohydrolase 2	-0.920227	0.000675772	0.029685
AT2G39050	ArathEULS3	hydroxyproline-rich glycoprotein family protein	-0.898321	5.30603e-06	0.00127935
AT5G10230	ANN7	annexin 7	-0.896205	3.86453e-05	0.00470212
AT5G23010	IMS3	methylthioalkylmalate synthase 1	-0.883354	7.37895e-05	0.00732354
AT4G28250	ATEXPB3	expansin B3	-0.871299	0.00086641	0.034695
AT3G45680	NA	Major facilitator superfamily protein	-0.856147	0.000245921	0.0156821
AT5G19600	SULTR3;5	sulfate transporter 3;5	-0.84482	0.000225525	0.0151461
AT3G27884	NA	other RNA	-0.839584	1.07345e-05	0.00201394
AT1G70850	MLP34	MLP-like protein 34	-0.83824	2.55705e-05	0.0035075
AT4G10310	ATHKT1	high-affinity K+ transporter 1	-0.82617	2.95169e-05	0.00379243
AT5G54060	UF3GT	UDP-glucose:flavonoid 3-o-glucosyltransferase	-0.824942	0.000768882	0.0318052
AT4G29020	NA	glycine-rich protein	-0.821856	2.65168e-06	0.000803239
AT4G22880	ANS	leucoanthocyanidin dioxygenase	-0.814379	0.000424879	0.0223023
AT2G18800	ATXTH21	xyloglucan endotransglucosylase/hydrolase 21	-0.811438	4.6198e-05	0.00541709
AT2G46535	NA	unknown protein; CONTAINS InterPro DOMAIN/s: Protein of unknown function DUF688 (InterPro:IPR007789); BEST Arabidopsis thaliana protein match is: Protein of unknown function (DUF688) (TAIR:AT3G61840.1); Has 48 Blast hits to 48 proteins in 8 species: Archae - 0; Bacteria - 0; Metazoa - 0; Fungi - 0; Plants - 48; Viruses - 0; Other Eukaryotes - 0 (source: NCBI BLink).	-0.801152	0.000592158	0.0272022
AT1G16400	CYP79F2	cytochrome P450, family 79, subfamily F, polypeptide 2	-0.788955	6.11958e-05	0.00648884
AT1G11850	NA	unknown protein; FUNCTIONS IN: molecular_function unknown; INVOLVED IN: biological_process unknown; LOCATED IN: endomembrane system; EXPRESSED IN: 19 plant structures; EXPRESSED DURING: 12 growth stages; Has 38777 Blast hits to 8185 proteins in 741 species: Archae - 46; Bacteria - 14846; Metazoa - 13013; Fungi - 1392; Plants - 5894; Viruses - 543; Other Eukaryotes - 3043 (source: NCBI BLink).	-0.788623	0.000117241	0.0100275
AT3G46650	NA	NA	-0.785125	2.15307e-07	0.000122767
AT3G12955	NA	SAUR-like auxin-responsive protein family	-0.784895	9.53579e-06	0.0018864
AT1G06080	ADS1	delta 9 desaturase 1	-0.784161	1.59786e-05	0.00256717
AT1G55240	NA	Family of unknown function (DUF716)	-0.779482	5.06485e-08	3.77656e-05
AT4G29710	NA	Alkaline-phosphatase-like family protein	-0.778859	0.000137357	0.0110341
AT2G37460	UMAMIT12	nodulin MtN21 /EamA-like transporter family protein	-0.776437	1.82234e-06	0.000609122
AT3G59010	PME35	pectin methylesterase 61	-0.769773	5.92642e-06	0.00137872
AT1G74810	BOR5	HCO3- transporter family	-0.769698	1.38852e-06	0.000480694
AT1G52400	ATBG1	beta glucosidase 18	-0.76958	0.00104074	0.0394374
AT3G04290	ATLTL1	Li-tolerant lipase 1	-0.751309	1.43984e-05	0.00244856
AT3G56620	UMAMIT10	nodulin MtN21 /EamA-like transporter family protein	-0.748104	5.70089e-07	0.0002559
AT4G18630	NA	Protein of unknown function (DUF688)	-0.746904	0.000577837	0.0268483
AT1G35260	MLP165	MLP-like protein 165	-0.745704	0.000797168	0.0326043
AT5G42800	DFR	dihydroflavonol 4-reductase	-0.737959	0.000198434	0.0140743
AT3G59340	NA	Eukaryotic protein of unknown function (DUF914)	-0.730807	2.23432e-05	0.00319818
AT4G10280	NA	RmlC-like cupins superfamily protein	-0.730348	7.16541e-08	4.9612e-05
AT3G59480	NA	pfkB-like carbohydrate kinase family protein	-0.727877	0.000188422	0.0135963
AT2G12462	NA	BEST Arabidopsis thaliana protein match is: Sterile alpha motif (SAM) domain-containing protein (TAIR:AT1G15760.1); Has 35333 Blast hits to 34131 proteins in 2444 species: Archae - 798; Bacteria - 22429; Metazoa - 974; Fungi - 991; Plants - 531; Viruses - 0; Other Eukaryotes - 9610 (source: NCBI BLink).	-0.72787	0.000232313	0.0154112
AT1G66280	BGLU22	Glycosyl hydrolase superfamily protein	-0.722764	9.52012e-05	0.00862446
AT1G52890	ANAC019	NAC domain containing protein 19	-0.714422	0.00140473	0.0480019
AT3G51450	NA	Calcium-dependent phosphotriesterase superfamily protein	-0.708017	4.35307e-06	0.00113024
AT5G11190	SHN2	Integrase-type DNA-binding superfamily protein	-0.707697	1.26442e-05	0.00224351
AT4G37730	AtbZIP7	basic leucine-zipper 7	-0.699952	0.000106107	0.00929399
AT3G17070	NA	Peroxidase family protein	-0.699023	7.71969e-05	0.00752584
AT2G01530	MLP329	MLP-like protein 329	-0.693443	3.0761e-06	0.000885673
AT1G70880	NA	Polyketide cyclase/dehydrase and lipid transport superfamily protein	-0.690752	3.27592e-05	0.0041062
AT2G21140	ATPRP2	proline-rich protein 2	-0.689944	6.67941e-09	8.82896e-06
AT5G06480	NA	Immunoglobulin E-set superfamily protein	-0.687687	8.89917e-06	0.00178528
AT5G35940	NA	Mannose-binding lectin superfamily protein	-0.681401	0.000179463	0.0132634
AT5G07030	NA	Eukaryotic aspartyl protease family protein	-0.680809	0.000955395	0.0370933
AT5G60890	ATMYB34	myb domain protein 34	-0.676792	0.000364008	0.0198973
AT3G09260	BGLU23	Glycosyl hydrolase superfamily protein	-0.676098	0.00132511	0.0463151
AT1G60470	AtGolS4	galactinol synthase 4	-0.66762	0.000220583	0.0149873
AT3G52550	NA	BEST Arabidopsis thaliana protein match is: ovate family protein 18 (TAIR:AT3G52540.1); Has 5496 Blast hits to 1338 proteins in 151 species: Archae - 0; Bacteria - 23; Metazoa - 3754; Fungi - 379; Plants - 301; Viruses - 154; Other Eukaryotes - 885 (source: NCBI BLink).	-0.666491	0.000926889	0.0363261
AT5G04000	NA	unknown protein; Has 1807 Blast hits to 1807 proteins in 277 species: Archae - 0; Bacteria - 0; Metazoa - 736; Fungi - 347; Plants - 385; Viruses - 0; Other Eukaryotes - 339 (source: NCBI BLink).	-0.664973	5.43594e-05	0.00598777
AT2G22770	NAI1	basic helix-loop-helix (bHLH) DNA-binding superfamily protein	-0.663177	0.000440997	0.0229309
AT4G35720	NA	Arabidopsis protein of unknown function (DUF241)	-0.656935	4.33748e-06	0.00113024
AT4G40010	SNRK2-7	SNF1-related protein kinase 2.7	-0.650587	2.05549e-05	0.00304089
AT5G44578	NA	unknown protein; FUNCTIONS IN: molecular_function unknown; INVOLVED IN: biological_process unknown; LOCATED IN: endomembrane system; Has 15 Blast hits to 15 proteins in 2 species: Archae - 0; Bacteria - 0; Metazoa - 0; Fungi - 0; Plants - 15; Viruses - 0; Other Eukaryotes - 0 (source: NCBI BLink).	-0.649373	4.15718e-07	0.000208433
AT1G12570	NA	Glucose-methanol-choline (GMC) oxidoreductase family protein	-0.646467	0.00148722	0.0494139
AT1G05540	NA	Protein of unknown function (DUF295)	-0.645695	0.000270147	0.0165736
AT3G24360	NA	ATP-dependent caseinolytic (Clp) protease/crotonase family protein	-0.641088	3.25996e-07	0.000175555
AT1G79310	AtMC7	metacaspase 7	-0.639572	4.5669e-06	0.00115483
AT2G18328	ATRL4	RAD-like 4	-0.636226	0.000232714	0.0154112
AT4G36740	ATHB40	homeobox protein 40	-0.635376	1.1746e-06	0.000432373
AT3G45710	NA	Major facilitator superfamily protein	-0.626536	0.000328304	0.018708
AT3G47540	NA	Chitinase family protein	-0.624084	4.14682e-06	0.00109627
AT2G36490	DML1	demeter-like 1	-0.621996	5.7199e-07	0.0002559
AT5G40330	ATMYB23	myb domain protein 23	-0.620557	0.0012141	0.043534
AT1G04800	NA	glycine-rich protein	-0.618292	0.000356267	0.0196217
AT3G15250	NA	unknown protein; BEST Arabidopsis thaliana protein match is: unknown protein (TAIR:AT1G53163.1); Has 409 Blast hits to 218 proteins in 63 species: Archae - 0; Bacteria - 22; Metazoa - 178; Fungi - 77; Plants - 38; Viruses - 1; Other Eukaryotes - 93 (source: NCBI BLink).	-0.617172	8.30633e-06	0.00170104
AT5G39130	NA	RmlC-like cupins superfamily protein	-0.608016	1.14093e-08	1.07832e-05
AT2G48090	NA	unknown protein; FUNCTIONS IN: molecular_function unknown; INVOLVED IN: biological_process unknown; LOCATED IN: chloroplast; EXPRESSED IN: male gametophyte, root, flower, carpel; EXPRESSED DURING: 4 anthesis, petal differentiation and expansion stage; Has 3 Blast hits to 3 proteins in 1 species: Archae - 0; Bacteria - 0; Metazoa - 0; Fungi - 0; Plants - 3; Viruses - 0; Other Eukaryotes - 0 (sourc…	-0.603749	5.13771e-05	0.00582194
AT2G38995	NA	O-acyltransferase (WSD1-like) family protein	-0.595532	0.00109911	0.0410295
AT5G22580	NA	Stress responsive A/B Barrel Domain	-0.592039	0.00041653	0.0221034
AT1G61890	NA	MATE efflux family protein	-0.590117	0.000235673	0.0154188
AT4G37700	NA	unknown protein; Has 64 Blast hits to 64 proteins in 11 species: Archae - 0; Bacteria - 0; Metazoa - 0; Fungi - 0; Plants - 64; Viruses - 0; Other Eukaryotes - 0 (source: NCBI BLink).	-0.584235	0.000599559	0.0272022
AT5G22500	FAR1	fatty acid reductase 1	-0.578878	3.05748e-05	0.00386881
AT4G12030	BASS5	bile acid transporter 5	-0.578803	0.000339937	0.0190774
AT3G63050	NA	unknown protein; BEST Arabidopsis thaliana protein match is: unknown protein (TAIR:AT2G48075.1); Has 30201 Blast hits to 17322 proteins in 780 species: Archae - 12; Bacteria - 1396; Metazoa - 17338; Fungi - 3422; Plants - 5037; Viruses - 0; Other Eukaryotes - 2996 (source: NCBI BLink).	-0.577929	2.20993e-05	0.00318142
AT1G17380	JAZ5	jasmonate-zim-domain protein 5	-0.57787	0.000351587	0.0195067
AT2G47010	NA	unknown protein; FUNCTIONS IN: molecular_function unknown; INVOLVED IN: biological_process unknown; LOCATED IN: endomembrane system; EXPRESSED IN: 17 plant structures; EXPRESSED DURING: 10 growth stages; BEST Arabidopsis thaliana protein match is: unknown protein (TAIR:AT1G17030.1); Has 72 Blast hits to 72 proteins in 13 species: Archae - 0; Bacteria - 0; Metazoa - 0; Fungi - 0; Plants - 71; Viru…	-0.577752	0.000819661	0.0332717
AT1G07550	NA	Leucine-rich repeat protein kinase family protein	-0.576047	0.000565685	0.0265324
AT5G46800	BOU	Mitochondrial substrate carrier family protein	-0.572765	4.59829e-05	0.0054137
AT1G08920	ESL1	ERD (early response to dehydration) six-like 1	-0.568868	0.000142781	0.0112828
AT3G44560	FAR8	fatty acid reductase 8	-0.566228	0.000102927	0.00907001
AT2G38760	ANN3	annexin 3	-0.564571	0.000114558	0.00985609
AT1G78090	ATTPPB	trehalose-6-phosphate phosphatase	-0.564555	0.000442764	0.0229309
AT5G60760	NA	P-loop containing nucleoside triphosphate hydrolases superfamily protein	-0.560244	0.000593888	0.0272022
AT3G29410	NA	Terpenoid cyclases/Protein prenyltransferases superfamily protein	-0.558616	2.64463e-07	0.000147896
AT5G07700	AtMYB76	myb domain protein 76	-0.55841	0.0014392	0.0484166
AT5G44390	NA	FAD-binding Berberine family protein	-0.5537	0.000277903	0.0169463
AT4G33580	ATBCA5	beta carbonic anhydrase 5	-0.552507	8.62035e-08	5.69727e-05
AT3G61970	NGA2	AP2/B3-like transcriptional factor family protein	-0.551987	0.000352167	0.0195067
AT1G08090	ACH1	nitrate transporter 2:1	-0.549693	0.000233666	0.0154112
AT1G72940	NA	Toll-Interleukin-Resistance (TIR) domain-containing protein	-0.548869	0.000610393	0.0275197
AT5G57785	NA	unknown protein; Has 30201 Blast hits to 17322 proteins in 780 species: Archae - 12; Bacteria - 1396; Metazoa - 17338; Fungi - 3422; Plants - 5037; Viruses - 0; Other Eukaryotes - 2996 (source: NCBI BLink).	-0.548588	9.18174e-05	0.00850334
AT4G12410	NA	SAUR-like auxin-responsive protein family	-0.548418	2.06003e-05	0.00304089
AT4G13860	NA	RNA-binding (RRM/RBD/RNP motifs) family protein	-0.546985	0.000300972	0.0177891
AT1G30510	ATRFNR2	root FNR 2	-0.544372	0.00128576	0.0455975
AT3G46700	NA	UDP-Glycosyltransferase superfamily protein	-0.538606	3.75241e-06	0.00101981
AT5G38070	NA	RING/FYVE/PHD zinc finger superfamily protein	-0.538063	7.44175e-07	0.000309151
AT5G16570	GLN1;4	glutamine synthetase 1;4	-0.535644	6.95089e-06	0.00154966
AT4G23496	SP1L5	SPIRAL1-like5	-0.535239	0.000688785	0.0300663
AT2G28690	NA	Protein of unknown function (DUF1635)	-0.535218	2.14986e-05	0.00311035
AT1G34040	NA	Pyridoxal phosphate (PLP)-dependent transferases superfamily protein	-0.533949	0.000785472	0.0323077
AT5G16190	ATCSLA11	cellulose synthase like A11	-0.530552	0.00110462	0.0411827
AT1G54040	ESP	epithiospecifier protein	-0.526785	0.000212022	0.0146451
AT4G30610	BRS1	alpha/beta-Hydrolases superfamily protein	-0.526337	0.000873516	0.034797
AT3G10570	CYP77A6	cytochrome P450, family 77, subfamily A, polypeptide 6	-0.524946	0.00036039	0.0197738
AT5G56840	NA	myb-like transcription factor family protein	-0.522032	1.71834e-06	0.000581037
AT5G47950	NA	HXXXD-type acyl-transferase family protein	-0.518769	0.000924241	0.0362712
AT3G23480	NA	Cyclopropane-fatty-acyl-phospholipid synthase	-0.518679	3.46844e-06	0.00095153
AT4G18970	NA	GDSL-like Lipase/Acylhydrolase superfamily protein	-0.518554	0.000138573	0.0111011
AT4G13430	ATLEUC1	isopropyl malate isomerase large subunit 1	-0.518407	0.000180767	0.0132745
AT4G36950	MAPKKK21	mitogen-activated protein kinase kinase kinase 21	-0.512968	0.000384012	0.0207163
AT5G66580	NA	unknown protein; FUNCTIONS IN: molecular_function unknown; INVOLVED IN: N-terminal protein myristoylation; LOCATED IN: cellular_component unknown; BEST Arabidopsis thaliana protein match is: unknown protein (TAIR:AT3G50800.1); Has 1807 Blast hits to 1807 proteins in 277 species: Archae - 0; Bacteria - 0; Metazoa - 736; Fungi - 347; Plants - 385; Viruses - 0; Other Eukaryotes - 339 (source: NCBI B…	-0.512324	0.000247753	0.0157254
AT1G24070	ATCSLA10	cellulose synthase-like A10	-0.510774	0.000439154	0.0229275
AT4G26270	PFK3	phosphofructokinase 3	0.501096	2.82235e-06	0.000846122
AT2G32020	NA	Acyl-CoA N-acyltransferases (NAT) superfamily protein	0.502309	0.00044933	0.0230373
AT2G02955	MEE12	maternal effect embryo arrest 12	0.50256	7.8826e-05	0.00761549
AT5G05965	NA	unknown protein; FUNCTIONS IN: molecular_function unknown; INVOLVED IN: biological_process unknown; LOCATED IN: chloroplast; BEST Arabidopsis thaliana protein match is: unknown protein (TAIR:AT2G39855.2); Has 30201 Blast hits to 17322 proteins in 780 species: Archae - 12; Bacteria - 1396; Metazoa - 17338; Fungi - 3422; Plants - 5037; Viruses - 0; Other Eukaryotes - 2996 (source: NCBI BLink).	0.505747	0.000170488	0.0129109
AT1G17960	NA	Threonyl-tRNA synthetase	0.507845	0.000481453	0.0241591
AT5G44790	HMA7	copper-exporting ATPase / responsive-to-antagonist 1 / copper-transporting ATPase (RAN1)	0.508534	0.000195957	0.0139771
AT5G24800	ATBZIP9	basic leucine zipper 9	0.508718	0.000300288	0.0177849
AT1G08670	NA	ENTH/VHS family protein	0.509314	0.00117606	0.0428032
AT4G21120	AAT1	amino acid transporter 1	0.511297	0.00115739	0.0423942
AT5G44568	NA	unknown protein; FUNCTIONS IN: molecular_function unknown; INVOLVED IN: biological_process unknown; LOCATED IN: endomembrane system; Has 19 Blast hits to 19 proteins in 2 species: Archae - 0; Bacteria - 0; Metazoa - 0; Fungi - 0; Plants - 19; Viruses - 0; Other Eukaryotes - 0 (source: NCBI BLink).	0.51205	0.00060363	0.0272995
AT4G37030	NA	unknown protein; FUNCTIONS IN: molecular_function unknown; INVOLVED IN: biological_process unknown; LOCATED IN: endomembrane system; BEST Arabidopsis thaliana protein match is: unknown protein (TAIR:AT4G12680.1); Has 101 Blast hits to 99 proteins in 12 species: Archae - 0; Bacteria - 0; Metazoa - 0; Fungi - 0; Plants - 101; Viruses - 0; Other Eukaryotes - 0 (source: NCBI BLink).	0.512379	0.000131414	0.0107648
AT2G38530	cdf3	lipid transfer protein 2	0.514192	0.00012033	0.0101721
AT1G08940	NA	Phosphoglycerate mutase family protein	0.514615	3.33862e-05	0.00416683
AT4G39580	NA	Galactose oxidase/kelch repeat superfamily protein	0.516731	0.000236626	0.0154284
AT3G59910	NA	Ankyrin repeat family protein	0.521492	0.000295711	0.0175854
AT1G69600	ATHB29	zinc finger homeodomain 1	0.523785	0.000695874	0.0301836
AT4G00910	NA	Aluminium activated malate transporter family protein	0.523874	0.000225357	0.0151461
AT5G26340	ATSTP13	Major facilitator superfamily protein	0.524107	0.00084997	0.0341397
AT5G54270	LHCB3	light-harvesting chlorophyll B-binding protein 3	0.527385	0.000285055	0.0171931
AT3G50260	ATERF#011	cooperatively regulated by ethylene and jasmonate 1	0.527612	0.000705565	0.0304115
AT4G32690	ATGLB3	hemoglobin 3	0.531918	2.93923e-05	0.00379243
AT4G40070	NA	RING/U-box superfamily protein	0.533218	0.000662537	0.0292361
AT3G05937	NA	unknown protein; Has 30201 Blast hits to 17322 proteins in 780 species: Archae - 12; Bacteria - 1396; Metazoa - 17338; Fungi - 3422; Plants - 5037; Viruses - 0; Other Eukaryotes - 2996 (source: NCBI BLink).	0.536377	5.252e-05	0.00585165
AT3G20340	NA	Expression of the gene is downregulated in the presence of paraquat, an inducer of photoxidative stress.	0.537269	0.000591262	0.0272022
AT5G46410	SSP4	SCP1-like small phosphatase 4	0.548418	0.0005386	0.0256033
AT3G61160	NA	Protein kinase superfamily protein	0.549445	0.000220554	0.0149873
AT3G02800	AtPFA-DSP3	Tyrosine phosphatase family protein	0.551751	4.82112e-05	0.00560792
AT1G77380	AAP3	amino acid permease 3	0.552875	1.52749e-05	0.00253825
AT4G11460	CRK30	cysteine-rich RLK (RECEPTOR-like protein kinase) 30	0.555843	0.00013328	0.0108565
AT4G19230	CYP707A1	cytochrome P450, family 707, subfamily A, polypeptide 1	0.5578	5.5411e-06	0.00130071
AT5G63600	ATFLS5	flavonol synthase 5	0.561888	0.000689926	0.0300663
AT5G54960	PDC2	pyruvate decarboxylase-2	0.562872	2.59946e-05	0.00353236
AT1G74940	NA	Protein of unknown function (DUF581)	0.565087	3.81775e-06	0.00102797
AT5G03860	MLS	malate synthase	0.565197	0.000826867	0.0333962
AT5G28287	NA	pseudogene, hypothetical protein	0.567113	0.000939056	0.036688
AT3G28570	NA	P-loop containing nucleoside triphosphate hydrolases superfamily protein	0.57193	1.26525e-05	0.00224351
AT1G71140	NA	MATE efflux family protein	0.579223	0.00119287	0.0432429
AT1G44130	NA	Eukaryotic aspartyl protease family protein	0.588831	0.000361099	0.0197754
AT3G11900	ANT1	aromatic and neutral transporter 1	0.591656	2.97343e-05	0.00379243
AT4G30370	NA	RING/U-box superfamily protein	0.593356	6.59219e-05	0.00671361
AT3G25510	NA	disease resistance protein (TIR-NBS-LRR class), putative	0.595067	3.83041e-08	3.01049e-05
AT5G44574	NA	unknown protein; FUNCTIONS IN: molecular_function unknown; INVOLVED IN: biological_process unknown; LOCATED IN: endomembrane system; Has 6 Blast hits to 6 proteins in 2 species: Archae - 0; Bacteria - 0; Metazoa - 0; Fungi - 0; Plants - 6; Viruses - 0; Other Eukaryotes - 0 (source: NCBI BLink).	0.599376	0.000201723	0.0141697
AT3G23800	SBP3	selenium-binding protein 3	0.599417	6.49759e-06	0.00146473
AT1G18570	AtMYB51	myb domain protein 51	0.601015	0.000142672	0.0112828
AT1G52140	NA	unknown protein; BEST Arabidopsis thaliana protein match is: unknown protein (TAIR:AT3G16330.1); Has 114 Blast hits to 114 proteins in 15 species: Archae - 0; Bacteria - 0; Metazoa - 0; Fungi - 0; Plants - 114; Viruses - 0; Other Eukaryotes - 0 (source: NCBI BLink).	0.606947	3.65324e-07	0.000189708
AT1G20700	ATWOX14	WUSCHEL related homeobox 14	0.611606	1.02907e-05	0.00196335
AT5G11090	NA	serine-rich protein-related	0.61638	9.77936e-06	0.00189589
AT4G30110	ATHMA2	heavy metal atpase 2	0.621788	0.000358813	0.0197245
AT1G18400	BEE1	BR enhanced expression 1	0.628078	3.68663e-05	0.00456201
AT4G36700	NA	RmlC-like cupins superfamily protein	0.628321	3.18342e-05	0.00400752
AT5G57510	NA	unknown protein; Has 27 Blast hits to 27 proteins in 9 species: Archae - 0; Bacteria - 0; Metazoa - 0; Fungi - 0; Plants - 27; Viruses - 0; Other Eukaryotes - 0 (source: NCBI BLink).	0.633561	0.000597967	0.0272022
AT1G22770	FB	gigantea protein (GI)	0.64602	0.000327166	0.018708
AT1G59500	GH3.4	Auxin-responsive GH3 family protein	0.64602	0.000421116	0.0222251
AT5G05790	NA	Duplicated homeodomain-like superfamily protein	0.658005	1.15531e-10	6.20547e-07
AT1G66880	NA	Protein kinase superfamily protein	0.658152	2.13861e-05	0.00310954
AT2G40170	ATEM6	Stress induced protein	0.666775	0.000128307	0.0106301
AT1G12810	NA	proline-rich family protein	0.669311	1.0603e-06	0.000424487
AT1G36980	NA	unknown protein; CONTAINS InterPro DOMAIN/s: Uncharacterised protein family UPF0220 (InterPro:IPR007919); Has 424 Blast hits to 424 proteins in 159 species: Archae - 0; Bacteria - 0; Metazoa - 228; Fungi - 120; Plants - 62; Viruses - 0; Other Eukaryotes - 14 (source: NCBI BLink).	0.66945	8.12227e-06	0.00168711
AT1G61590	NA	Protein kinase superfamily protein	0.676076	1.14469e-06	0.000431893
AT2G44080	ARL	ARGOS-like	0.677187	8.5351e-05	0.00803238
AT2G31980	AtCYS2	PHYTOCYSTATIN 2	0.682808	0.00102746	0.0390058
AT1G53610	NA	unknown protein; FUNCTIONS IN: molecular_function unknown; INVOLVED IN: biological_process unknown; LOCATED IN: endomembrane system; BEST Arabidopsis thaliana protein match is: unknown protein (TAIR:AT1G53620.1); Has 14 Blast hits to 14 proteins in 2 species: Archae - 0; Bacteria - 0; Metazoa - 0; Fungi - 0; Plants - 14; Viruses - 0; Other Eukaryotes - 0 (source: NCBI BLink).	0.689798	7.05646e-05	0.00710042
AT1G13590	ATPSK1	phytosulfokine 1 precursor	0.690016	2.64411e-05	0.00357631
AT3G21352	NA	unknown protein; FUNCTIONS IN: molecular_function unknown; INVOLVED IN: biological_process unknown; LOCATED IN: endomembrane system; BEST Arabidopsis thaliana protein match is: unknown protein (TAIR:AT3G21351.1); Has 26 Blast hits to 26 proteins in 5 species: Archae - 0; Bacteria - 0; Metazoa - 0; Fungi - 0; Plants - 26; Viruses - 0; Other Eukaryotes - 0 (source: NCBI BLink).	0.694715	2.50568e-06	0.000783496
AT3G29644	NA	other RNA	0.69783	1.59503e-09	3.3131e-06
AT1G62710	BETA-VPE	beta vacuolar processing enzyme	0.697831	6.21456e-06	0.00141187
AT4G38540	NA	FAD/NAD(P)-binding oxidoreductase family protein	0.699433	0.00117148	0.0427787
AT2G40340	AtERF48	Integrase-type DNA-binding superfamily protein	0.70164	3.60737e-05	0.004483
AT1G34315	NA	unknown protein; FUNCTIONS IN: molecular_function unknown; INVOLVED IN: biological_process unknown; LOCATED IN: endomembrane system; BEST Arabidopsis thaliana protein match is: unknown protein (TAIR:AT3G31400.1); Has 4 Blast hits to 4 proteins in 1 species: Archae - 0; Bacteria - 0; Metazoa - 0; Fungi - 0; Plants - 4; Viruses - 0; Other Eukaryotes - 0 (source: NCBI BLink).	0.715958	3.04942e-06	0.000885673
AT1G29910	AB180	chlorophyll A/B binding protein 3	0.716689	0.000518536	0.0251317
AT4G18510	CLE2	CLAVATA3/ESR-related 2	0.720803	0.000159762	0.0122907
AT1G03220	NA	Eukaryotic aspartyl protease family protein	0.72218	2.96277e-05	0.00379243
AT5G10040	NA	unknown protein; BEST Arabidopsis thaliana protein match is: unknown protein (TAIR:AT5G65207.1); Has 1807 Blast hits to 1807 proteins in 277 species: Archae - 0; Bacteria - 0; Metazoa - 736; Fungi - 347; Plants - 385; Viruses - 0; Other Eukaryotes - 339 (source: NCBI BLink).	0.724877	2.12576e-05	0.00310639
AT5G26200	NA	Mitochondrial substrate carrier family protein	0.72575	0.00014737	0.0115825
AT1G72360	AtERF73	Integrase-type DNA-binding superfamily protein	0.734552	8.44281e-06	0.0017169
AT1G12780	ATUGE1	UDP-D-glucose/UDP-D-galactose 4-epimerase 1	0.736984	0.0011808	0.0429219
AT1G11580	ATPMEPCRA	methylesterase PCR A	0.740909	3.98033e-08	3.046e-05
AT3G60490	NA	Integrase-type DNA-binding superfamily protein	0.742914	0.000285909	0.0171931
AT3G47470	CAB4	light-harvesting chlorophyll-protein complex I subunit A4	0.743317	1.18226e-05	0.00217595
AT1G26270	NA	Phosphatidylinositol 3- and 4-kinase family protein	0.743613	2.52962e-05	0.00348631
AT2G43010	AtPIF4	phytochrome interacting factor 4	0.745324	0.000891658	0.0353022
AT5G49120	NA	Protein of unknown function (DUF581)	0.751407	4.64437e-09	6.75292e-06
AT1G15380	GLYI4	Lactoylglutathione lyase / glyoxalase I family protein	0.779219	0.000183221	0.0133443
AT4G37390	AUR3	Auxin-responsive GH3 family protein	0.78778	0.00130398	0.0458522
AT2G29330	TRI	tropinone reductase	0.788396	1.05423e-05	0.00199072
AT4G22710	CYP706A2	cytochrome P450, family 706, subfamily A, polypeptide 2	0.789029	0.000314649	0.018244
AT4G39480	CYP96A9	cytochrome P450, family 96, subfamily A, polypeptide 9	0.790879	1.83424e-07	0.000108857
AT3G13950	NA	unknown protein; BEST Arabidopsis thaliana protein match is: unknown protein (TAIR:AT4G13266.1); Has 339 Blast hits to 265 proteins in 12 species: Archae - 0; Bacteria - 0; Metazoa - 0; Fungi - 0; Plants - 339; Viruses - 0; Other Eukaryotes - 0 (source: NCBI BLink).	0.791245	0.000196583	0.0139771
AT5G65600	NA	Concanavalin A-like lectin protein kinase family protein	0.791887	0.00135905	0.0472178
AT3G48640	NA	unknown protein; FUNCTIONS IN: molecular_function unknown; INVOLVED IN: biological_process unknown; LOCATED IN: endomembrane system; EXPRESSED IN: 10 plant structures; EXPRESSED DURING: 10 growth stages; CONTAINS InterPro DOMAIN/s: Protein of unknown function DUF677 (InterPro:IPR007749); BEST Arabidopsis thaliana protein match is: Protein of unknown function (DUF677) (TAIR:AT5G66670.2); Has 42 Bl…	0.799171	0.000766733	0.0318052
AT5G41750	NA	Disease resistance protein (TIR-NBS-LRR class) family	0.80107	0.000747511	0.0315038
AT4G06746	DEAR5	related to AP2 9	0.806431	0.000946248	0.0368365
AT3G28580	NA	P-loop containing nucleoside triphosphate hydrolases superfamily protein	0.812478	0.000160735	0.0123329
AT5G05320	NA	FAD/NAD(P)-binding oxidoreductase family protein	0.814242	6.52733e-05	0.00670866
AT1G03610	NA	Protein of unknown function (DUF789)	0.816238	0.000157221	0.0121273
AT5G43540	NA	C2H2 and C2HC zinc fingers superfamily protein	0.817154	2.30637e-05	0.00327167
AT4G22780	ACR7	ACT domain repeat 7	0.827507	7.24164e-05	0.00723666
AT1G63040	NA	a pseudogene member of the DREB subfamily A-4 of ERF/AP2 transcription factor family. The translated product contains one AP2 domain. There are 17 members in this subfamily including TINY.	0.832878	7.91306e-08	5.35144e-05
AT5G44572	NA	unknown protein; FUNCTIONS IN: molecular_function unknown; INVOLVED IN: biological_process unknown; LOCATED IN: endomembrane system; Has 7 Blast hits to 7 proteins in 2 species: Archae - 0; Bacteria - 0; Metazoa - 0; Fungi - 0; Plants - 7; Viruses - 0; Other Eukaryotes - 0 (source: NCBI BLink).	0.834651	1.33474e-06	0.000467643
AT2G19590	ACO1	ACC oxidase 1	0.838584	4.57236e-09	6.75292e-06
AT3G01970	ATWRKY45	WRKY DNA-binding protein 45	0.840073	0.000538891	0.0256033
AT2G38860	DJ-1e	Class I glutamine amidotransferase-like superfamily protein	0.851565	9.83559e-05	0.00885507
AT2G32460	ATM1	myb domain protein 101	0.853326	7.73805e-05	0.00752584
AT4G14980	NA	Cysteine/Histidine-rich C1 domain family protein	0.873245	2.81002e-05	0.00371309
AT5G02810	APRR7	pseudo-response regulator 7	0.889441	1.80014e-05	0.00279936
AT1G77760	GNR1	nitrate reductase 1	0.894869	6.53414e-05	0.00670866
AT3G24310	ATMYB71	myb domain protein 305	0.903628	0.000150795	0.0118197
AT4G36880	CP1	cysteine proteinase1	0.915132	1.69647e-05	0.00267279
AT4G01360	BPS3	unknown protein; BEST Arabidopsis thaliana protein match is: Protein of unknown function (DUF793) (TAIR:AT1G01550.2); Has 99 Blast hits to 99 proteins in 25 species: Archae - 0; Bacteria - 10; Metazoa - 0; Fungi - 0; Plants - 89; Viruses - 0; Other Eukaryotes - 0 (source: NCBI BLink).	0.946635	1.24379e-05	0.00223267
AT4G27810	NA	unknown protein; CONTAINS InterPro DOMAIN/s: Protein of unknown function DUF688 (InterPro:IPR007789); BEST Arabidopsis thaliana protein match is: unknown protein (TAIR:AT5G53030.1); Has 73 Blast hits to 66 proteins in 11 species: Archae - 0; Bacteria - 0; Metazoa - 0; Fungi - 0; Plants - 73; Viruses - 0; Other Eukaryotes - 0 (source: NCBI BLink).	0.957521	7.37847e-07	0.000309151
AT1G67100	LBD40	LOB domain-containing protein 40	0.968387	3.16673e-06	0.000894063
AT3G52561	NA	unknown protein; FUNCTIONS IN: molecular_function unknown; INVOLVED IN: biological_process unknown; LOCATED IN: cellular_component unknown; BEST Arabidopsis thaliana protein match is: unknown protein (TAIR:AT3G11600.1); Has 30201 Blast hits to 17322 proteins in 780 species: Archae - 12; Bacteria - 1396; Metazoa - 17338; Fungi - 3422; Plants - 5037; Viruses - 0; Other Eukaryotes - 2996 (source: NC…	0.976873	9.46296e-09	1.0584e-05
AT1G26290	NA	unknown protein; Has 126 Blast hits to 112 proteins in 36 species: Archae - 0; Bacteria - 6; Metazoa - 14; Fungi - 3; Plants - 14; Viruses - 0; Other Eukaryotes - 89 (source: NCBI BLink).	0.985417	3.35777e-06	0.000929942
AT5G55410	NA	Bifunctional inhibitor/lipid-transfer protein/seed storage 2S albumin superfamily protein	0.994349	4.62988e-06	0.00116066
AT3G47480	NA	Calcium-binding EF-hand family protein	1.03863	0.00104588	0.0395503
AT3G55240	NA	Plant protein 1589 of unknown function	1.05208	5.54635e-06	0.00130071
AT3G23150	ETR2	Signal transduction histidine kinase, hybrid-type, ethylene sensor	1.06014	2.3932e-05	0.00334588
AT1G26420	NA	FAD-binding Berberine family protein	1.08743	0.000249655	0.0157254
AT3G23430	ATPHO1	phosphate 1	1.12192	1.11592e-08	1.07832e-05
AT1G26250	NA	Proline-rich extensin-like family protein	1.1312	0.000475287	0.0239954
AT5G65640	bHLH093	beta HLH protein 93	1.15686	2.97591e-06	0.000883057
AT2G04040	ATDTX1	MATE efflux family protein	1.18059	5.71835e-05	0.00619138
AT1G22990	HIPP22	Heavy metal transport/detoxification superfamily protein	1.1931	1.51691e-05	0.00253825
AT3G12500	ATHCHIB	basic chitinase	1.27715	2.33773e-08	1.99945e-05
AT5G65207	NA	unknown protein; BEST Arabidopsis thaliana protein match is: unknown protein (TAIR:AT5G10040.1); Has 30201 Blast hits to 17322 proteins in 780 species: Archae - 12; Bacteria - 1396; Metazoa - 17338; Fungi - 3422; Plants - 5037; Viruses - 0; Other Eukaryotes - 2996 (source: NCBI BLink).	1.295	1.13867e-06	0.000431893
AT5G44120	ATCRA1	RmlC-like cupins superfamily protein	1.29722	0.00108898	0.040756
AT2G43510	ATTI1	trypsin inhibitor protein 1	1.31522	0.000725971	0.0310326
AT4G24026	NA	unknown protein; FUNCTIONS IN: molecular_function unknown; INVOLVED IN: biological_process unknown; LOCATED IN: cellular_component unknown; BEST Arabidopsis thaliana protein match is: unknown protein (TAIR:AT4G10810.1); Has 30201 Blast hits to 17322 proteins in 780 species: Archae - 12; Bacteria - 1396; Metazoa - 17338; Fungi - 3422; Plants - 5037; Viruses - 0; Other Eukaryotes - 2996 (source: NC…	1.32319	2.77515e-07	0.000152267
AT5G46295	NA	unknown protein; BEST Arabidopsis thaliana protein match is: unknown protein (TAIR:AT1G06475.1); Has 30201 Blast hits to 17322 proteins in 780 species: Archae - 12; Bacteria - 1396; Metazoa - 17338; Fungi - 3422; Plants - 5037; Viruses - 0; Other Eukaryotes - 2996 (source: NCBI BLink).	1.3317	1.56687e-05	0.00255716
AT4G34790	NA	SAUR-like auxin-responsive protein family	1.3988	1.90168e-06	0.00062842
AT5G40780	LHT1	lysine histidine transporter 1	1.47326	1.57404e-05	0.00255716
AT1G65970	TPX2	thioredoxin-dependent peroxidase 2	1.50348	1.05864e-06	0.000424487
AT2G39510	UMAMIT14	nodulin MtN21 /EamA-like transporter family protein	1.5476	1.35878e-05	0.00236606
AT1G32450	NRT1.5	nitrate transporter 1.5	1.57096	1.20336e-06	0.000437423
AT1G69920	ATGSTU12	glutathione S-transferase TAU 12	1.63562	0.000418882	0.0221878
AT4G10265	NA	Wound-responsive family protein	1.63643	2.30774e-09	4.18022e-06
AT1G73190	ALPHA-TIP	Aquaporin-like superfamily protein	1.64629	0.000178746	0.0132634
AT5G19550	AAT2	aspartate aminotransferase 2	1.66072	2.67695e-09	4.32476e-06
AT5G26920	CBP60G	Cam-binding protein 60-like G	1.67155	5.80828e-05	0.00625574
AT1G02930	ATGST1	glutathione S-transferase 6	1.70815	0.00149943	0.0495905
AT1G77160	NA	Protein of unknown function (DUF506)	1.71957	6.98095e-06	0.00154966
AT2G28780	NA	unknown protein; INVOLVED IN: biological_process unknown; LOCATED IN: mitochondrion; EXPRESSED IN: inflorescence meristem, root, flower; EXPRESSED DURING: petal differentiation and expansion stage; CONTAINS InterPro DOMAIN/s: Protein of unknown function DUF939, bacterial (InterPro:IPR010343); BEST Arabidopsis thaliana protein match is: unknown protein (TAIR:AT3G09450.1); Has 671 Blast hits to 667…	1.72105	2.95436e-08	2.45465e-05
AT5G25250	FLOT1	SPFH/Band 7/PHB domain-containing membrane-associated protein family	1.8196	2.57696e-05	0.00351822
AT5G25260	NA	SPFH/Band 7/PHB domain-containing membrane-associated protein family	1.86708	0.000645149	0.0286054
AT1G02920	ATGST11	glutathione S-transferase 7	1.88948	0.000381754	0.0206346
AT2G34390	NIP2;1	NOD26-like intrinsic protein 2;1	1.91282	5.37906e-06	0.00128216
AT4G33070	AtPDC1	Thiamine pyrophosphate dependent pyruvate decarboxylase family protein	1.91398	1.08889e-06	0.000427903
AT3G27220	NA	Galactose oxidase/kelch repeat superfamily protein	2.00646	1.22281e-07	7.73031e-05
AT3G20395	NA	RING/U-box superfamily protein	2.10798	5.81753e-07	0.000256324
AT3G10040	NA	sequence-specific DNA binding transcription factors	2.15337	5.84267e-09	8.09071e-06
AT2G14210	AGL44	AGAMOUS-like 44	2.15354	3.12027e-06	0.000889583
AT5G20240	PI	K-box region and MADS-box transcription factor family protein	2.18654	0.000478348	0.0241057
AT5G05290	ATEXP2	expansin A2	2.26216	5.47562e-07	0.000252748
AT1G76650	CML38	calmodulin-like 38	2.29613	4.42067e-07	0.000217886
AT3G29970	NA	B12D protein	2.31876	1.06224e-08	1.07832e-05
AT4G24110	NA	unknown protein; Has 76 Blast hits to 76 proteins in 13 species: Archae - 0; Bacteria - 0; Metazoa - 1; Fungi - 0; Plants - 75; Viruses - 0; Other Eukaryotes - 0 (source: NCBI BLink).	2.3541	8.5165e-10	1.90507e-06
AT1G33055	NA	unknown protein; FUNCTIONS IN: molecular_function unknown; INVOLVED IN: anaerobic respiration; LOCATED IN: endomembrane system; EXPRESSED IN: 13 plant structures; EXPRESSED DURING: 6 growth stages; Has 20 Blast hits to 20 proteins in 8 species: Archae - 0; Bacteria - 0; Metazoa - 0; Fungi - 0; Plants - 20; Viruses - 0; Other Eukaryotes - 0 (source: NCBI BLink).	2.39901	1.37302e-08	1.24774e-05
AT1G75830	LCR67	low-molecular-weight cysteine-rich 67	2.47285	0.000591212	0.0272022
AT1G77120	ADH	alcohol dehydrogenase 1	2.70975	1.56748e-05	0.00255716
AT2G16060	AHB1	hemoglobin 1	2.94166	2.44373e-09	4.18022e-06
AT4G33560	NA	Wound-responsive family protein	2.94925	2.1055e-07	0.000122456
AT2G47520	AtERF71	Integrase-type DNA-binding superfamily protein	2.96003	1.10543e-07	7.14356e-05
AT3G43190	ATSUS4	sucrose synthase 4	2.99876	5.36547e-08	3.9007e-05
AT4G39675	NA	unknown protein; Has 30201 Blast hits to 17322 proteins in 780 species: Archae - 12; Bacteria - 1396; Metazoa - 17338; Fungi - 3422; Plants - 5037; Viruses - 0; Other Eukaryotes - 2996 (source: NCBI BLink).	3.15968	1.14952e-08	1.07832e-05
AT3G06435	NA	Expressed protein	3.18824	8.61358e-11	6.20547e-07
AT1G19530	NA	unknown protein; FUNCTIONS IN: molecular_function unknown; INVOLVED IN: N-terminal protein myristoylation, anaerobic respiration; LOCATED IN: cellular_component unknown; EXPRESSED IN: leaf apex, inflorescence meristem, hypocotyl, root, flower; EXPRESSED DURING: petal differentiation and expansion stage; Has 47 Blast hits to 47 proteins in 13 species: Archae - 0; Bacteria - 0; Metazoa - 0; Fungi -…	3.20683	6.03942e-07	0.000262129
AT3G02550	LBD41	LOB domain-containing protein 41	3.22027	2.69343e-10	7.83248e-07
AT4G27450	NA	Aluminium induced protein with YGL and LRDR motifs	3.42592	2.14969e-08	1.89433e-05
AT4G10270	NA	Wound-responsive family protein	3.44884	1.55465e-07	9.41857e-05
AT3G03270	NA	Adenine nucleotide alpha hydrolases-like superfamily protein	3.58769	1.73325e-10	6.20547e-07
AT1G67105	NA	other RNA	3.60298	1.53399e-10	6.20547e-07
AT1G12805	NA	nucleotide binding	3.67187	3.79477e-08	3.01049e-05
AT1G43800	FTM1	Plant stearoyl-acyl-carrier-protein desaturase family protein	3.74646	5.19796e-07	0.000243801
AT2G17850	NA	Rhodanese/Cell cycle control phosphatase superfamily protein	3.97727	5.06074e-13	1.47166e-08
AT5G39890	NA	Protein of unknown function (DUF1637)	3.9782	9.24923e-09	1.0584e-05
AT5G15120	NA	Protein of unknown function (DUF1637)	4.0142	1.01414e-08	1.07832e-05
AT3G21720	ICL	isocitrate lyase	4.25636	1.71939e-09	3.33332e-06
