# Supplementary material for: The N-end rule pathway regulates pathogen responses in plants
Source: Sci Rep. 2016 May 13;6:26020. doi: 10.1038/srep26020 (PMC4865862; doi:10.1038/srep26020)
Supplement: Supplementary Table 2 [file srep26020-s3.xls]

## Sheet: Col-0 Pst vs. Mock t0
Gene ID	Description	Gene Alias	log2(fold change)	P-value	adj. P-value	DEG?
AT3G44300	nitrilase 2	AtNIT2	-0.783959	0.202719	0.999102	No
AT4G38970	fructose-bisphosphate aldolase 2	AtFBA2	-0.719393	0.00953671	0.999102	No
AT2G01021	unknown protein; Has 30201 Blast hits to 17322 proteins in 780 species: Archae - 12; Bacteria - 1396; Metazoa - 17338; Fungi - 3422; Plants - 5037; Viruses - 0; Other Eukaryotes - 2996 (source: NCBI BLink).	NA	-0.707438	0.00929359	0.999102	No
AT2G23100	Cysteine/Histidine-rich C1 domain family protein	NA	-0.699683	0.155539	0.999102	No
AT1G73260	kunitz trypsin inhibitor 1	ATKTI1	-0.678322	0.088732	0.999102	No
AT2G07719	Putative membrane lipoprotein	NA	-0.644194	0.0239825	0.999102	No
AT3G33000	pseudogene, ATP synthase A subunit, blastp match of 68% identity and 1.3e-82 P-value to SP|P06288|ATPI_TOBAC ATP synthase A chain precursor (EC 3.6.3.14) (Subunit IV). (Belladonna, Deadly nightshade) {Atropa belladonna}	NA	-0.596097	0.0882828	0.999102	No
AT1G34690	pseudogene, putative maturase, blastp match of 75% identity and 2.2e-25 P-value to SP|Q9GF62|MATK_BARVU Maturase K (Intron maturase). (Yellow rocket) {Barbarea vulgaris}	NA	-0.520908	0.000464724	0.999102	No
AT3G48360	BTB and TAZ domain protein 2	ATBT2	-0.517317	0.32898	0.999102	No
ATMG01320	NADH dehydrogenase 2B	NAD2	-0.507773	0.01357	0.999102	No
AT4G23700	cation/H+ exchanger 17	ATCHX17	-0.498642	0.17584	0.999102	No
AT5G07590	Transducin/WD40 repeat-like superfamily protein	NA	-0.454435	0.141183	0.999102	No
AT2G07732	Ribulose bisphosphate carboxylase large chain, catalytic domain	NA	-0.450767	0.0101897	0.999102	No
AT5G24240	Phosphatidylinositol 3- and 4-kinase ;Ubiquitin family protein	NA	-0.449989	0.506126	0.999102	No
AT5G40990	GDSL lipase 1	GLIP1	-0.448487	0.0318952	0.999102	No
AT4G37990	elicitor-activated gene 3-2	ATCAD8	-0.443625	0.136154	0.999102	No
AT3G32990	pseudogene, ATP synthase C subunit, blastp match of 86% identity and 9.3e-27 P-value to SP|P06286|ATPH_TOBAC ATP synthase C chain (EC 3.6.3.14) (Lipid-binding protein) (Subunit III). (Common tobacco) {Nicotiana tabacum}	NA	-0.441273	0.198083	0.999102	No
AT3G50800	unknown protein; FUNCTIONS IN: molecular_function unknown; INVOLVED IN: N-terminal protein myristoylation; LOCATED IN: cellular_component unknown; BEST Arabidopsis thaliana protein match is: unknown protein (TAIR:AT5G66580.1); Has 249 Blast hits to 249 proteins in 14 species: Archae - 0; Bacteria - 0; Metazoa - 0; Fungi - 0; Plants - 249; Viruses - 0; Other Eukaryotes - 0 (source: NCBI BLink).	NA	-0.425307	0.12358	0.999102	No
AT3G55500	expansin A16	ATEXP16	-0.413896	0.0198316	0.999102	No
AT2G07708	unknown protein; BEST Arabidopsis thaliana protein match is: unknown protein (TAIR:ATMG00500.1); Has 9 Blast hits to 9 proteins in 2 species: Archae - 0; Bacteria - 0; Metazoa - 0; Fungi - 0; Plants - 9; Viruses - 0; Other Eukaryotes - 0 (source: NCBI BLink).	NA	-0.411989	0.00691917	0.999102	No
AT5G20630	germin 3	ATGER3	-0.40833	0.0724815	0.999102	No
AT2G29460	glutathione S-transferase tau 4	ATGSTU4	-0.398974	0.0374458	0.999102	No
AT2G14610	pathogenesis-related gene 1	ATPR1	-0.394968	0.552299	0.999102	No
AT4G29060	elongation factor Ts family protein	emb2726	-0.394195	0.0317632	0.999102	No
AT5G63160	BTB and TAZ domain protein 1	BT1	-0.390347	0.300609	0.999102	No
AT4G24570	dicarboxylate carrier 2	DIC2	-0.390326	0.180423	0.999102	No
AT5G53710	unknown protein; FUNCTIONS IN: molecular_function unknown; INVOLVED IN: biological_process unknown; LOCATED IN: endomembrane system; EXPRESSED IN: 8 plant structures; EXPRESSED DURING: 4 anthesis, C globular stage, petal differentiation and expansion stage; Has 30201 Blast hits to 17322 proteins in 780 species: Archae - 12; Bacteria - 1396; Metazoa - 17338; Fungi - 3422; Plants - 5037; Viruses - …	NA	-0.377578	0.27755	0.999102	No
AT5G62165	AGAMOUS-like 42	AGL42	-0.372832	0.151074	0.999102	No
AT2G39030	Acyl-CoA N-acyltransferases (NAT) superfamily protein	NATA1	-0.371145	0.184175	0.999102	No
AT3G45220	Serine protease inhibitor (SERPIN) family protein	NA	-0.367944	0.0551639	0.999102	No
AT4G36850	PQ-loop repeat family protein / transmembrane family protein	NA	-0.367546	0.107149	0.999102	No
AT1G62560	flavin-monooxygenase glucosinolate S-oxygenase 3	FMO GS-OX3	-0.36742	0.0597507	0.999102	No
AT5G10250	Phototropic-responsive NPH3 family protein	DOT3	-0.363134	0.0369825	0.999102	No
AT1G12150	Plant protein of unknown function (DUF827)	NA	-0.362649	0.250446	0.999102	No
AT1G04040	HAD superfamily, subfamily IIIB acid phosphatase	NA	-0.360768	0.0183792	0.999102	No
AT1G11740	ankyrin repeat family protein	NA	-0.351864	0.0494322	0.999102	No
AT1G20450	Dehydrin family protein	ERD10	-0.350574	0.0240135	0.999102	No
AT5G52050	MATE efflux family protein	NA	-0.350222	0.164921	0.999102	No
AT1G06360	Fatty acid desaturase family protein	NA	-0.342579	0.0127445	0.999102	No
AT2G32690	glycine-rich protein 23	ATGRP23	-0.342432	0.113805	0.999102	No
AT1G02660	alpha/beta-Hydrolases superfamily protein	NA	-0.336212	0.218488	0.999102	No
AT4G12490	Bifunctional inhibitor/lipid-transfer protein/seed storage 2S albumin superfamily protein	NA	-0.334414	0.432497	0.999102	No
AT1G29660	GDSL-like Lipase/Acylhydrolase superfamily protein	NA	-0.333296	0.0192769	0.999102	No
AT4G00416	methyl-CPG-binding domain 3	MBD3	-0.330438	0.0967558	0.999102	No
AT4G22100	beta glucosidase 2	BGLU3	-0.328727	0.561278	0.999102	No
AT1G12560	expansin A7	ATEXP7	-0.324583	0.115257	0.999102	No
AT5G50740	Heavy metal transport/detoxification superfamily protein	NA	-0.321009	0.0471507	0.999102	No
AT1G42970	glyceraldehyde-3-phosphate dehydrogenase B subunit	GAPB	-0.319145	0.00250075	0.999102	No
AT2G30766	unknown protein; FUNCTIONS IN: molecular_function unknown; INVOLVED IN: biological_process unknown; LOCATED IN: cellular_component unknown; Has 30201 Blast hits to 17322 proteins in 780 species: Archae - 12; Bacteria - 1396; Metazoa - 17338; Fungi - 3422; Plants - 5037; Viruses - 0; Other Eukaryotes - 2996 (source: NCBI BLink).	NA	-0.318371	0.209598	0.999102	No
AT3G23450	unknown protein; FUNCTIONS IN: molecular_function unknown; INVOLVED IN: biological_process unknown; LOCATED IN: endomembrane system; EXPRESSED IN: 14 plant structures; EXPRESSED DURING: 8 growth stages; Has 694543 Blast hits to 47111 proteins in 2535 species: Archae - 1794; Bacteria - 163056; Metazoa - 258989; Fungi - 49151; Plants - 70496; Viruses - 8919; Other Eukaryotes - 142138 (source: NCBI …	NA	-0.317416	0.0843459	0.999102	No
AT4G28290	unknown protein; FUNCTIONS IN: molecular_function unknown; INVOLVED IN: biological_process unknown; LOCATED IN: chloroplast; EXPRESSED IN: 23 plant structures; EXPRESSED DURING: 15 growth stages; Has 45 Blast hits to 45 proteins in 11 species: Archae - 0; Bacteria - 0; Metazoa - 0; Fungi - 0; Plants - 45; Viruses - 0; Other Eukaryotes - 0 (source: NCBI BLink).	NA	-0.313462	0.0856614	0.999102	No
AT5G66580	unknown protein; FUNCTIONS IN: molecular_function unknown; INVOLVED IN: N-terminal protein myristoylation; LOCATED IN: cellular_component unknown; BEST Arabidopsis thaliana protein match is: unknown protein (TAIR:AT3G50800.1); Has 1807 Blast hits to 1807 proteins in 277 species: Archae - 0; Bacteria - 0; Metazoa - 736; Fungi - 347; Plants - 385; Viruses - 0; Other Eukaryotes - 339 (source: NCBI B…	NA	-0.312479	0.0348818	0.999102	No
AT4G34150	Calcium-dependent lipid-binding (CaLB domain) family protein	NA	-0.305964	0.0427082	0.999102	No
AT5G14070	Thioredoxin superfamily protein	ROXY2	-0.304993	0.065515	0.999102	No
AT4G14750	IQ-domain 19	IQD19	-0.300593	0.0112913	0.999102	No
AT3G60140	Glycosyl hydrolase superfamily protein	BGLU30	-0.299577	0.0078844	0.999102	No
AT2G28190	copper/zinc superoxide dismutase 2	CSD2	-0.296638	0.0424205	0.999102	No
AT2G39870	unknown protein; BEST Arabidopsis thaliana protein match is: unknown protein (TAIR:AT3G55690.1); Has 73 Blast hits to 71 proteins in 14 species: Archae - 0; Bacteria - 0; Metazoa - 2; Fungi - 2; Plants - 69; Viruses - 0; Other Eukaryotes - 0 (source: NCBI BLink).	NA	-0.294717	0.0222031	0.999102	No
AT3G10320	Glycosyltransferase family 61 protein	NA	-0.294394	0.068405	0.999102	No
AT2G23110	Late embryogenesis abundant protein, group 6	NA	-0.292954	0.300747	0.999102	No
AT2G07698	ATPase, F1 complex, alpha subunit protein	NA	-0.292506	0.0351439	0.999102	No
AT4G16980	arabinogalactan-protein family	NA	-0.292415	0.00946707	0.999102	No
AT5G42760	Leucine carboxyl methyltransferase	NA	-0.292081	0.0902378	0.999102	No
AT2G38823	unknown protein; BEST Arabidopsis thaliana protein match is: unknown protein (TAIR:AT3G54520.1); Has 35333 Blast hits to 34131 proteins in 2444 species: Archae - 798; Bacteria - 22429; Metazoa - 974; Fungi - 991; Plants - 531; Viruses - 0; Other Eukaryotes - 9610 (source: NCBI BLink).	NA	-0.290775	0.109706	0.999102	No
AT5G63450	cytochrome P450, family 94, subfamily B, polypeptide 1	CYP94B1	-0.28945	0.319983	0.999102	No
AT3G01500	carbonic anhydrase 1	ATBCA1	-0.287356	0.0568331	0.999102	No
AT1G65480	PEBP (phosphatidylethanolamine-binding protein) family protein	FT	-0.28645	0.347783	0.999102	No
AT3G06970	RNA-binding (RRM/RBD/RNP motifs) family protein	NA	-0.28581	0.234657	0.999102	No
AT2G27570	P-loop containing nucleoside triphosphate hydrolases superfamily protein	NA	-0.285439	0.168386	0.999102	No
AT3G08560	vacuolar H+-ATPase subunit E isoform 2	VHA-E2	-0.284746	0.246283	0.999102	No
AT2G17620	Cyclin B2;1	CYCB2;1	-0.283965	0.0158412	0.999102	No
AT1G32710	Cytochrome c oxidase, subunit Vib family protein	NA	-0.282978	0.302214	0.999102	No
AT1G73325	Kunitz family trypsin and protease inhibitor protein	NA	-0.282926	0.18497	0.999102	No
AT1G04800	glycine-rich protein	NA	-0.282355	0.0222377	0.999102	No
AT2G32990	glycosyl hydrolase 9B8	AtGH9B8	-0.282262	0.0785872	0.999102	No
AT2G40000	ortholog of sugar beet HS1 PRO-1 2	ATHSPRO2	-0.281901	0.401158	0.999102	No
AT3G58120	Basic-leucine zipper (bZIP) transcription factor family protein	ATBZIP61	-0.280552	0.111984	0.999102	No
AT1G68238	unknown protein; FUNCTIONS IN: molecular_function unknown; INVOLVED IN: biological_process unknown; LOCATED IN: endomembrane system; Has 30201 Blast hits to 17322 proteins in 780 species: Archae - 12; Bacteria - 1396; Metazoa - 17338; Fungi - 3422; Plants - 5037; Viruses - 0; Other Eukaryotes - 2996 (source: NCBI BLink).	NA	-0.279986	0.0188404	0.999102	No
AT1G78370	glutathione S-transferase TAU 20	ATGSTU20	-0.279595	0.126088	0.999102	No
AT3G01700	arabinogalactan protein 11	AGP11	-0.279081	0.0137656	0.999102	No
AT4G25390	Protein kinase superfamily protein	NA	-0.277999	0.0085891	0.999102	No
AT2G38470	WRKY DNA-binding protein 33	ATWRKY33	-0.277004	0.450496	0.999102	No
AT2G07725	Ribosomal L5P family protein	NA	-0.275673	0.137341	0.999102	No
AT1G80840	WRKY DNA-binding protein 40	ATWRKY40	-0.275498	0.421464	0.999102	No
AT1G19470	Galactose oxidase/kelch repeat superfamily protein	NA	-0.275389	0.211108	0.999102	No
AT3G24080	KRR1 family protein	NA	-0.274428	0.0194433	0.999102	No
AT5G08505	Defensin-like (DEFL) family protein	NA	-0.273559	0.265132	0.999102	No
AT4G37610	BTB and TAZ domain protein 5	BT5	-0.272744	0.496455	0.999102	No
AT2G29263	unknown protein; LOCATED IN: mitochondrion; Has 30201 Blast hits to 17322 proteins in 780 species: Archae - 12; Bacteria - 1396; Metazoa - 17338; Fungi - 3422; Plants - 5037; Viruses - 0; Other Eukaryotes - 2996 (source: NCBI BLink).	NA	-0.272382	0.324442	0.999102	No
AT4G33070	Thiamine pyrophosphate dependent pyruvate decarboxylase family protein	AtPDC1	-0.27209	0.0453937	0.999102	No
AT2G18930	unknown protein; Has 3 Blast hits to 3 proteins in 2 species: Archae - 0; Bacteria - 0; Metazoa - 0; Fungi - 0; Plants - 3; Viruses - 0; Other Eukaryotes - 0 (source: NCBI BLink).	NA	-0.27202	0.382445	0.999102	No
AT2G21727	Protein of unknown function (DUF784)	NA	-0.271791	0.389081	0.999102	No
AT5G18020	SAUR-like auxin-responsive protein family	SAUR20	-0.27086	0.0673362	0.999102	No
AT4G38400	expansin-like A2	ATEXLA2	-0.269043	0.0578667	0.999102	No
AT5G36002	other RNA	NA	-0.269012	0.0927435	0.999102	No
AT5G43750	NAD(P)H dehydrogenase 18	NDH18	-0.268268	0.0250207	0.999102	No
AT3G02930	Plant protein of unknown function (DUF827)	NA	-0.267032	0.0860342	0.999102	No
AT3G55800	sedoheptulose-bisphosphatase	SBPASE	-0.266957	0.0177032	0.999102	No
AT3G09270	glutathione S-transferase TAU 8	ATGSTU8	-0.266619	0.464697	0.999102	No
AT4G36940	nicotinate phosphoribosyltransferase 1	NAPRT1	-0.265025	0.113411	0.999102	No
AT4G36450	mitogen-activated protein kinase 14	ATMPK14	-0.26355	0.302211	0.999102	No
AT5G53990	UDP-Glycosyltransferase superfamily protein	NA	-0.263031	0.554708	0.999102	No
AT2G45280	RAS associated with diabetes protein 51C	ATRAD51C	-0.262988	0.0965114	0.999102	No
AT3G23840	HXXXD-type acyl-transferase family protein	CER26-LIKE	-0.262892	0.0427315	0.999102	No
AT5G46871	Putative membrane lipoprotein	NA	-0.262125	0.0245701	0.999102	No
AT3G29080	unknown protein; Has 0 Blast hits to 0 proteins in 0 species (source: NCBI BLink).	NA	-0.261659	0.407241	0.999102	No
AT3G17320	F-box and associated interaction domains-containing protein	FOA1	-0.261035	0.203448	0.999102	No
AT2G31850	unknown protein; Has 18 Blast hits to 18 proteins in 10 species: Archae - 0; Bacteria - 2; Metazoa - 7; Fungi - 4; Plants - 3; Viruses - 0; Other Eukaryotes - 2 (source: NCBI BLink).	NA	-0.26102	0.374859	0.999102	No
AT1G12960	Ribosomal protein L18e/L15 superfamily protein	NA	-0.260744	0.105305	0.999102	No
AT5G23010	methylthioalkylmalate synthase 1	IMS3	-0.260231	0.31957	0.999102	No
AT2G13610	ABC-2 type transporter family protein	ABCG5	-0.259992	0.0449492	0.999102	No
AT5G10210	CONTAINS InterPro DOMAIN/s: C2 calcium-dependent membrane targeting (InterPro:IPR000008); BEST Arabidopsis thaliana protein match is: unknown protein (TAIR:AT5G65030.1); Has 1807 Blast hits to 1807 proteins in 277 species: Archae - 0; Bacteria - 0; Metazoa - 736; Fungi - 347; Plants - 385; Viruses - 0; Other Eukaryotes - 339 (source: NCBI BLink).	NA	-0.259618	0.0423057	0.999102	No
AT4G29610	Cytidine/deoxycytidylate deaminase family protein	NA	-0.259505	0.131141	0.999102	No
AT3G16250	NDH-dependent cyclic electron flow 1	NDF4	-0.25849	0.23299	0.999102	No
AT3G49300	proline-rich family protein	NA	-0.258101	0.165246	0.999102	No
AT4G11650	osmotin 34	ATOSM34	-0.257659	0.1074	0.999102	No
AT1G50732	unknown protein.	NA	-0.257432	0.0259431	0.999102	No
AT2G44230	Plant protein of unknown function (DUF946)	NA	-0.256404	0.0198431	0.999102	No
AT3G55540	nuclear transport factor 2 (NTF2) family protein	NA	-0.256344	0.318062	0.999102	No
AT1G18590	sulfotransferase 17	ATSOT17	-0.256305	0.113999	0.999102	No
AT5G60030	unknown protein; BEST Arabidopsis thaliana protein match is: unknown protein (TAIR:AT1G75335.1); Has 1807 Blast hits to 1807 proteins in 277 species: Archae - 0; Bacteria - 0; Metazoa - 736; Fungi - 347; Plants - 385; Viruses - 0; Other Eukaryotes - 339 (source: NCBI BLink).	NA	-0.256221	0.0391	0.999102	No
AT1G29450	SAUR-like auxin-responsive protein family	NA	-0.256207	0.0334538	0.999102	No
AT3G07820	Pectin lyase-like superfamily protein	NA	-0.256147	0.0171961	0.999102	No
AT1G35860	translocon outer membrane complex 75-I	TOC75-I	-0.255949	0.372521	0.999102	No
AT5G15530	biotin carboxyl carrier protein 2	BCCP2	-0.255671	0.0541013	0.999102	No
AT2G04020	GDSL-like Lipase/Acylhydrolase superfamily protein	NA	-0.255634	0.140969	0.999102	No
AT5G09560	NA	NA	-0.254371	0.0283532	0.999102	No
AT5G25980	glucoside glucohydrolase 2	BGLU37	-0.253887	0.0694776	0.999102	No
AT4G31970	cytochrome P450, family 82, subfamily C, polypeptide 2	CYP82C2	-0.253414	0.227613	0.999102	No
AT4G07965	unknown protein; Has 30201 Blast hits to 17322 proteins in 780 species: Archae - 12; Bacteria - 1396; Metazoa - 17338; Fungi - 3422; Plants - 5037; Viruses - 0; Other Eukaryotes - 2996 (source: NCBI BLink).	NA	-0.253368	0.255716	0.999102	No
AT2G45890	RHO guanyl-nucleotide exchange factor 4	ATROPGEF4	-0.25296	0.232292	0.999102	No
AT5G57560	Xyloglucan endotransglucosylase/hydrolase family protein	TCH4	-0.252573	0.250867	0.999102	No
AT5G45590	Ribosomal protein L35	NA	-0.252395	0.0855175	0.999102	No
AT3G58060	Cation efflux family protein	NA	-0.252264	0.0602836	0.999102	No
AT2G05050	NA	NA	-0.252244	0.274778	0.999102	No
AT3G03780	methionine synthase 2	ATMS2	-0.251768	0.115059	0.999102	No
AT4G14301	unknown protein; FUNCTIONS IN: molecular_function unknown; INVOLVED IN: biological_process unknown; LOCATED IN: endomembrane system; BEST Arabidopsis thaliana protein match is: unknown protein (TAIR:AT3G23450.1); Has 101 Blast hits to 93 proteins in 34 species: Archae - 0; Bacteria - 27; Metazoa - 16; Fungi - 5; Plants - 34; Viruses - 3; Other Eukaryotes - 16 (source: NCBI BLink).	NA	-0.251377	0.401342	0.999102	No
AT1G45165	Expressed protein	NA	-0.251172	0.27983	0.999102	No
AT2G22150	pseudogene, hypothetical protein	NA	-0.250871	0.108872	0.999102	No
AT1G21440	Phosphoenolpyruvate carboxylase family protein	NA	-0.25077	0.0715425	0.999102	No
AT2G37750	unknown protein; Has 21 Blast hits to 21 proteins in 7 species: Archae - 0; Bacteria - 0; Metazoa - 0; Fungi - 0; Plants - 21; Viruses - 0; Other Eukaryotes - 0 (source: NCBI BLink).	NA	-0.25072	0.133336	0.999102	No
AT2G20616	Family of unknown function (DUF566)	NA	-0.250647	0.346754	0.999102	No
AT2G15020	unknown protein; BEST Arabidopsis thaliana protein match is: unknown protein (TAIR:AT5G64190.1); Has 72 Blast hits to 72 proteins in 10 species: Archae - 0; Bacteria - 0; Metazoa - 0; Fungi - 0; Plants - 72; Viruses - 0; Other Eukaryotes - 0 (source: NCBI BLink).	NA	-0.250127	0.234289	0.999102	No
AT1G06310	acyl-CoA oxidase 6	ACX6	-0.250026	0.270694	0.999102	No
AT3G28200	Peroxidase superfamily protein	NA	-0.249504	0.0979802	0.999102	No
AT3G02840	ARM repeat superfamily protein	NA	-0.249373	0.104397	0.999102	No
AT1G21529		NA	-0.248678	0.0980374	0.999102	No
AT2G22335	pseudogene of cytochrome P450 family protein	NA	-0.248673	0.225684	0.999102	No
AT5G42980	thioredoxin 3	ATH3	-0.248554	0.243137	0.999102	No
AT5G38710	Methylenetetrahydrofolate reductase family protein	NA	-0.248475	0.0117388	0.999102	No
AT5G64690	neurofilament triplet H protein-related	NA	-0.248243	0.150662	0.999102	No
AT5G65820	Pentatricopeptide repeat (PPR) superfamily protein	NA	-0.247488	0.269885	0.999102	No
AT5G22792	pseudogene of F-box family protein	NA	-0.246528	0.48181	0.999102	No
AT2G30560	glycine-rich protein	NA	-0.246455	0.0323249	0.999102	No
AT4G00140	Calcium-binding EF-hand family protein	EDA34	-0.246395	0.320422	0.999102	No
AT4G33660	unknown protein; Has 30201 Blast hits to 17322 proteins in 780 species: Archae - 12; Bacteria - 1396; Metazoa - 17338; Fungi - 3422; Plants - 5037; Viruses - 0; Other Eukaryotes - 2996 (source: NCBI BLink).	NA	-0.245932	0.0241553	0.999102	No
AT1G79880	RNA recognition motif (RRM)-containing protein	AtLa2	-0.245782	0.102772	0.999102	No
AT5G13942	NA	NA	-0.24575	0.304916	0.999102	No
AT5G64905	elicitor peptide 3 precursor	PROPEP3	-0.245299	0.22533	0.999102	No
AT1G02940	glutathione S-transferase (class phi) 5	ATGSTF5	-0.245117	0.387783	0.999102	No
AT3G42140	zinc ion binding;nucleic acid binding	NA	-0.244263	0.354359	0.999102	No
AT1G12080	Vacuolar calcium-binding protein-related	NA	-0.244158	0.0910714	0.999102	No
AT3G21870	cyclin p2;1	CYCP2;1	-0.243391	0.0284862	0.999102	No
AT1G12900	glyceraldehyde 3-phosphate dehydrogenase A subunit 2	GAPA-2	-0.243361	0.162432	0.999102	No
AT4G35100	plasma membrane intrinsic protein 3	PIP2;7	-0.243249	0.0541206	0.999102	No
AT1G58007	unknown protein; BEST Arabidopsis thaliana protein match is: unknown protein (TAIR:AT1G09812.1); Has 91 Blast hits to 91 proteins in 13 species: Archae - 0; Bacteria - 0; Metazoa - 0; Fungi - 0; Plants - 91; Viruses - 0; Other Eukaryotes - 0 (source: NCBI BLink).	NA	-0.243162	0.116863	0.999102	No
AT5G35050	NA	NA	-0.242819	0.475193	0.999102	No
AT1G62190	Kua-ubiquitin conjugating enzyme hybrid localisation domain	NA	-0.242677	0.0705649	0.999102	No
AT3G51450	Calcium-dependent phosphotriesterase superfamily protein	NA	-0.242638	0.122102	0.999102	No
AT3G08570	Phototropic-responsive NPH3 family protein	NA	-0.241904	0.133344	0.999102	No
AT5G60022	other RNA	NA	-0.241766	0.17802	0.999102	No
AT3G01316	snoRNA	NA	-0.241643	0.0563816	0.999102	No
AT2G45570	cytochrome P450, family 76, subfamily C, polypeptide 2	CYP76C2	-0.240468	0.0141122	0.999102	No
AT2G07190	Domain of unknown function (DUF1985)	NA	-0.239873	0.352337	0.999102	No
AT1G65860	flavin-monooxygenase glucosinolate S-oxygenase 1	FMO GS-OX1	-0.239447	0.0823288	0.999102	No
AT3G07280	pseudogene of unknown protein	NA	-0.239254	0.190732	0.999102	No
AT2G12170	BEST Arabidopsis thaliana protein match is: Transcriptional factor B3 family protein (TAIR:AT2G24645.1); Has 18 Blast hits to 18 proteins in 1 species: Archae - 0; Bacteria - 0; Metazoa - 0; Fungi - 0; Plants - 18; Viruses - 0; Other Eukaryotes - 0 (source: NCBI BLink).	NA	-0.238653	0.277394	0.999102	No
AT3G44440	unknown protein; Has 1 Blast hits to 1 proteins in 1 species: Archae - 0; Bacteria - 0; Metazoa - 0; Fungi - 0; Plants - 1; Viruses - 0; Other Eukaryotes - 0 (source: NCBI BLink).	NA	-0.238194	0.332803	0.999102	No
AT3G18690	MAP kinase substrate 1	MKS1	-0.237416	0.217147	0.999102	No
AT4G27160	seed storage albumin 3	AT2S3	-0.237408	0.0562781	0.999102	No
AT1G24110	Peroxidase superfamily protein	NA	-0.237349	0.390089	0.999102	No
AT2G26865	Encodes a Plant thionin family protein	NA	-0.23719	0.453775	0.999102	No
AT1G42745	transposable element gene	NA	-0.236737	0.433513	0.999102	No
AT3G14520	Terpenoid cyclases/Protein prenyltransferases superfamily protein	NA	-0.236685	0.0594131	0.999102	No
AT4G15210	beta-amylase 5	AT-BETA-AMY	-0.236506	0.0910614	0.999102	No
AT5G02360	DC1 domain-containing protein	NA	-0.236392	0.339637	0.999102	No
AT2G31018	unknown protein; Has 30201 Blast hits to 17322 proteins in 780 species: Archae - 12; Bacteria - 1396; Metazoa - 17338; Fungi - 3422; Plants - 5037; Viruses - 0; Other Eukaryotes - 2996 (source: NCBI BLink).	NA	-0.235761	0.40163	0.999102	No
AT4G01245	FUNCTIONS IN: molecular_function unknown; INVOLVED IN: biological_process unknown; LOCATED IN: endomembrane system; BEST Arabidopsis thaliana protein match is: RING/U-box superfamily protein (TAIR:AT4G01270.1); Has 30201 Blast hits to 17322 proteins in 780 species: Archae - 12; Bacteria - 1396; Metazoa - 17338; Fungi - 3422; Plants - 5037; Viruses - 0; Other Eukaryotes - 2996 (source: NCBI BLink).	NA	-0.235675	0.0316186	0.999102	No
AT5G06043	unknown protein; FUNCTIONS IN: molecular_function unknown; INVOLVED IN: biological_process unknown; LOCATED IN: chloroplast; Has 11 Blast hits to 11 proteins in 5 species: Archae - 0; Bacteria - 0; Metazoa - 0; Fungi - 0; Plants - 11; Viruses - 0; Other Eukaryotes - 0 (source: NCBI BLink).	NA	-0.235616	0.198543	0.999102	No
AT3G14660	cytochrome P450, family 72, subfamily A, polypeptide 13	CYP72A13	-0.235553	0.24698	0.999102	No
AT5G38420	Ribulose bisphosphate carboxylase (small chain) family protein	RBCS2B	-0.23542	0.0981003	0.999102	No
AT1G07702	snoRNA	NA	-0.235345	0.354371	0.999102	No
AT5G04238	unknown protein; Has 30201 Blast hits to 17322 proteins in 780 species: Archae - 12; Bacteria - 1396; Metazoa - 17338; Fungi - 3422; Plants - 5037; Viruses - 0; Other Eukaryotes - 2996 (source: NCBI BLink).	NA	-0.23483	0.402032	0.999102	No
AT2G45470	FASCICLIN-like arabinogalactan protein 8	AGP8	-0.234777	0.0473665	0.999102	No
AT3G10595	Duplicated homeodomain-like superfamily protein	NA	-0.234629	0.0751862	0.999102	No
AT5G54720	Ankyrin repeat family protein	NA	-0.234274	0.136058	0.999102	No
AT5G28469	pseudogene of disease-resistance protein	NA	-0.234228	0.404236	0.999102	No
AT5G13370	Auxin-responsive GH3 family protein	NA	-0.23404	0.258231	0.999102	No
AT1G27120	Galactosyltransferase family protein	NA	-0.233819	0.14638	0.999102	No
AT1G72470	exocyst subunit exo70 family protein D1	ATEXO70D1	-0.233505	0.0736803	0.999102	No
AT1G20750	RAD3-like DNA-binding helicase protein	NA	-0.233365	0.362569	0.999102	No
AT2G19802	unknown protein; FUNCTIONS IN: molecular_function unknown; INVOLVED IN: biological_process unknown; LOCATED IN: endomembrane system; Has 35333 Blast hits to 34131 proteins in 2444 species: Archae - 798; Bacteria - 22429; Metazoa - 974; Fungi - 991; Plants - 531; Viruses - 0; Other Eukaryotes - 9610 (source: NCBI BLink).	NA	-0.233334	0.0661889	0.999102	No
AT4G36430	Peroxidase superfamily protein	NA	-0.232853	0.26324	0.999102	No
AT4G18970	GDSL-like Lipase/Acylhydrolase superfamily protein	NA	-0.232792	0.113518	0.999102	No
AT1G23650	unknown protein; Has 1 Blast hits to 1 proteins in 1 species: Archae - 0; Bacteria - 0; Metazoa - 0; Fungi - 0; Plants - 1; Viruses - 0; Other Eukaryotes - 0 (source: NCBI BLink).	NA	-0.232605	0.155908	0.999102	No
AT2G02310	phloem protein 2-B6	AtPP2-B6	-0.232587	0.213814	0.999102	No
AT1G57780	heavy-metal-associated domain-containing protein	NA	-0.23241	0.128002	0.999102	No
AT3G42542	Encodes a defensin-like (DEFL) family protein.	NA	-0.231936	0.38199	0.999102	No
AT4G28485	DUF679 domain membrane protein 7	AtDMP7	-0.231275	0.14689	0.999102	No
AT1G16980	trehalose-phosphatase/synthase 2	ATTPS2	-0.230728	0.395942	0.999102	No
AT1G14960	Polyketide cyclase/dehydrase and lipid transport superfamily protein	NA	-0.230678	0.0455184	0.999102	No
AT3G49830	P-loop containing nucleoside triphosphate hydrolases superfamily protein	NA	-0.230616	0.336061	0.999102	No
AT2G02000	glutamate decarboxylase 3	GAD3	-0.230554	0.105785	0.999102	No
AT1G69530	expansin A1	AT-EXP1	-0.230346	0.144743	0.999102	No
AT3G26360	NA	NA	-0.230333	0.22893	0.999102	No
AT5G40610	NAD-dependent glycerol-3-phosphate dehydrogenase family protein	GPDHp	-0.229348	0.0245601	0.999102	No
AT3G48780	serine palmitoyltransferase 1	ATSPT1	-0.228984	0.0635997	0.999102	No
AT5G62220	glycosyltransferase 18	ATGT18	-0.22878	0.120216	0.999102	No
AT2G21320	B-box zinc finger family protein	BBX18	-0.22854	0.409266	0.999102	No
AT4G37925	subunit NDH-M of NAD(P)H:plastoquinone dehydrogenase complex	NDH-M	-0.228128	0.239686	0.999102	No
AT4G19430	unknown protein; FUNCTIONS IN: molecular_function unknown; INVOLVED IN: biological_process unknown; LOCATED IN: chloroplast; EXPRESSED IN: 17 plant structures; EXPRESSED DURING: 13 growth stages; Has 30201 Blast hits to 17322 proteins in 780 species: Archae - 12; Bacteria - 1396; Metazoa - 17338; Fungi - 3422; Plants - 5037; Viruses - 0; Other Eukaryotes - 2996 (source: NCBI BLink).	NA	-0.227628	0.0559554	0.999102	No
AT2G19020	ralf-like 10	RALFL10	-0.226862	0.0596032	0.999102	No
AT2G35795	Chaperone DnaJ-domain superfamily protein	NA	-0.226696	0.15992	0.999102	No
AT4G20810	transcription initiation factor IIE (TFIIE) alpha subunit family protein / general transcription factor TFIIE family protein	NA	-0.226694	0.412863	0.999102	No
AT1G61270	Transmembrane amino acid transporter family protein	NA	-0.226504	0.121302	0.999102	No
AT3G58250	TRAF-like family protein	NA	-0.226486	0.389694	0.999102	No
AT3G20400	F-box associated ubiquitination effector family protein	EMB2743	-0.226369	0.0324806	0.999102	No
AT4G24830	arginosuccinate synthase family	NA	-0.226304	0.123358	0.999102	No
AT5G40450	unknown protein; FUNCTIONS IN: molecular_function unknown; INVOLVED IN: biological_process unknown; LOCATED IN: chloroplast, plasma membrane; EXPRESSED IN: 24 plant structures; EXPRESSED DURING: 13 growth stages; Has 30201 Blast hits to 17322 proteins in 780 species: Archae - 12; Bacteria - 1396; Metazoa - 17338; Fungi - 3422; Plants - 5037; Viruses - 0; Other Eukaryotes - 2996 (source: NCBI BLin…	NA	-0.225877	0.254193	0.999102	No
AT1G47400	unknown protein; BEST Arabidopsis thaliana protein match is: unknown protein (TAIR:AT1G47395.1); Has 11 Blast hits to 11 proteins in 2 species: Archae - 0; Bacteria - 0; Metazoa - 0; Fungi - 0; Plants - 11; Viruses - 0; Other Eukaryotes - 0 (source: NCBI BLink).	NA	-0.225161	0.252509	0.999102	No
AT1G80540	unknown protein; BEST Arabidopsis thaliana protein match is: unknown protein (TAIR:AT2G12400.1); Has 175 Blast hits to 171 proteins in 20 species: Archae - 0; Bacteria - 0; Metazoa - 2; Fungi - 0; Plants - 171; Viruses - 0; Other Eukaryotes - 2 (source: NCBI BLink).	NA	-0.225158	0.415185	0.999102	No
AT1G26798	Plant self-incompatibility protein S1 family	NA	-0.224855	0.392186	0.999102	No
AT4G01670	unknown protein; BEST Arabidopsis thaliana protein match is: unknown protein (TAIR:AT3G62070.1); Has 141 Blast hits to 139 proteins in 15 species: Archae - 0; Bacteria - 0; Metazoa - 0; Fungi - 0; Plants - 138; Viruses - 0; Other Eukaryotes - 3 (source: NCBI BLink).	NA	-0.22456	0.448148	0.999102	No
AT5G42242	low-molecular-weight cysteine-rich 57	LCR57	-0.224435	0.434172	0.999102	No
AT1G51420	sucrose-phosphatase 1	ATSPP1	-0.224407	0.315966	0.999102	No
AT2G33670	Seven transmembrane MLO family protein	ATMLO5	-0.224337	0.13829	0.999102	No
AT3G28510	P-loop containing nucleoside triphosphate hydrolases superfamily protein	NA	-0.224335	0.543945	0.999102	No
AT3G33565	transposable element gene	NA	-0.224247	0.431096	0.999102	No
AT5G42797	low-molecular-weight cysteine-rich 28	LCR28	-0.224041	0.373599	0.999102	No
AT4G29654	Protein kinase superfamily protein	NA	-0.223972	0.401304	0.999102	No
AT3G07250	nuclear transport factor 2 (NTF2) family protein / RNA recognition motif (RRM)-containing protein	NA	-0.223412	0.0312119	0.999102	No
AT3G29280	unknown protein; Has 24 Blast hits to 24 proteins in 9 species: Archae - 0; Bacteria - 0; Metazoa - 0; Fungi - 0; Plants - 24; Viruses - 0; Other Eukaryotes - 0 (source: NCBI BLink).	NA	-0.223332	0.175413	0.999102	No
AT3G43623	unknown protein; Has 30201 Blast hits to 17322 proteins in 780 species: Archae - 12; Bacteria - 1396; Metazoa - 17338; Fungi - 3422; Plants - 5037; Viruses - 0; Other Eukaryotes - 2996 (source: NCBI BLink).	NA	-0.223094	0.472918	0.999102	No
AT4G05495	D123 -related protein, pseudogene, temporary automated functional assignment; blastp match of 40% identity and 1.5e-14 P-value to GP|28829467|gb|AAO52005.1||AC116988 similar to Homo sapiens (Human). HT-1080 protein (D123 gene product) (Hypothetical protein) {Dictyostelium discoideum}	NA	-0.222798	0.354217	0.999102	No
AT3G62790	NADH-ubiquinone oxidoreductase-related	NA	-0.222693	0.0155026	0.999102	No
AT4G16730	terpene synthase 02	TPS02	-0.2226	0.143167	0.999102	No
AT1G33820	unknown protein; Has 46 Blast hits to 44 proteins in 25 species: Archae - 0; Bacteria - 8; Metazoa - 18; Fungi - 1; Plants - 6; Viruses - 0; Other Eukaryotes - 13 (source: NCBI BLink).	NA	-0.222456	0.341716	0.999102	No
AT1G55050	unknown protein; FUNCTIONS IN: molecular_function unknown; INVOLVED IN: biological_process unknown; LOCATED IN: cellular_component unknown; EXPRESSED IN: cultured cell; BEST Arabidopsis thaliana protein match is: unknown protein (TAIR:AT1G09040.1); Has 2440 Blast hits to 1999 proteins in 271 species: Archae - 0; Bacteria - 138; Metazoa - 960; Fungi - 166; Plants - 162; Viruses - 14; Other Eukaryo…	NA	-0.222176	0.266109	0.999102	No
AT2G02380	glutathione S-transferase (class zeta) 2	ATGSTZ2	-0.222102	0.0942585	0.999102	No
AT3G59230	RNI-like superfamily protein	NA	-0.221737	0.0374283	0.999102	No
AT3G19710	branched-chain aminotransferase4	BCAT4	-0.221678	0.310441	0.999102	No
AT3G27690	photosystem II light harvesting complex gene 2.3	LHCB2	-0.220597	0.0952026	0.999102	No
AT5G43700	AUX/IAA transcriptional regulator family protein	ATAUX2-11	-0.220587	0.128798	0.999102	No
AT2G31380	salt tolerance homologue	BBX25	-0.220491	0.345808	0.999102	No
AT5G23360	GRAM domain-containing protein / ABA-responsive protein-related	NA	-0.220373	0.077922	0.999102	No
AT3G25240	Protein of unknown function (DUF506)	NA	-0.220367	0.423374	0.999102	No
AT4G03295	snoRNA	NA	-0.220275	0.19016	0.999102	No
AT2G17960	unknown protein; Has 1 Blast hits to 1 proteins in 1 species: Archae - 0; Bacteria - 0; Metazoa - 0; Fungi - 0; Plants - 1; Viruses - 0; Other Eukaryotes - 0 (source: NCBI BLink).	NA	-0.220247	0.0440447	0.999102	No
AT5G03552	MIR822a; miRNA	MIR822A	-0.22023	0.0314502	0.999102	No
AT2G22610	Di-glucose binding protein with Kinesin motor domain	NA	-0.220075	0.275037	0.999102	No
AT3G23060	RING/U-box superfamily protein	NA	-0.220067	0.153406	0.999102	No
AT1G53980	Ubiquitin-like superfamily protein	NA	-0.219903	0.178624	0.999102	No
AT1G45100	RNA-binding (RRM/RBD/RNP motifs) family protein	NA	-0.219797	0.47694	0.999102	No
AT5G47000	Peroxidase superfamily protein	NA	-0.219633	0.490435	0.999102	No
AT1G26560	beta glucosidase 40	BGLU40	-0.219439	0.154742	0.999102	No
AT3G21670	Major facilitator superfamily protein	NA	-0.219364	0.312906	0.999102	No
AT3G21460	Glutaredoxin family protein	NA	-0.219353	0.359965	0.999102	No
AT4G33230	Plant invertase/pectin methylesterase inhibitor superfamily	NA	-0.2193	0.519154	0.999102	No
AT4G08073	unknown protein; Has 30201 Blast hits to 17322 proteins in 780 species: Archae - 12; Bacteria - 1396; Metazoa - 17338; Fungi - 3422; Plants - 5037; Viruses - 0; Other Eukaryotes - 2996 (source: NCBI BLink).	NA	-0.218768	0.314443	0.999102	No
AT2G15620	nitrite reductase 1	ATHNIR	-0.218732	0.0768331	0.999102	No
AT1G51802	Encodes a defensin-like (DEFL) family protein.	NA	-0.218712	0.236626	0.999102	No
AT5G53200	Homeodomain-like superfamily protein	TRY	-0.218558	0.141088	0.999102	No
AT5G54020	Cysteine/Histidine-rich C1 domain family protein	NA	-0.218187	0.162309	0.999102	No
AT2G16280	3-ketoacyl-CoA synthase 9	KCS9	-0.218024	0.0432784	0.999102	No
AT2G28755	UDP-D-glucuronate carboxy-lyase-related	NA	-0.217612	0.346787	0.999102	No
AT3G45000	SNF7 family protein	VPS24	-0.217548	0.368197	0.999102	No
AT5G19880	Peroxidase superfamily protein	NA	-0.217531	0.278363	0.999102	No
AT5G53490	Tetratricopeptide repeat (TPR)-like superfamily protein	NA	-0.217425	0.0257829	0.999102	No
AT2G07726	pseudogene, similar to Mitochondrial ribosomal protein S14. (Rape), blastp match of 96% identity and 4.1e-29 P-value to SP|P49387|RT14_BRANA Mitochondrial ribosomal protein S14. (Rape) {Brassica napus}	NA	-0.217384	0.17647	0.999102	No
AT2G21980	unknown protein; BEST Arabidopsis thaliana protein match is: unknown protein (TAIR:AT2G41350.1); Has 44 Blast hits to 44 proteins in 11 species: Archae - 0; Bacteria - 0; Metazoa - 0; Fungi - 0; Plants - 44; Viruses - 0; Other Eukaryotes - 0 (source: NCBI BLink).	NA	-0.217269	0.441655	0.999102	No
AT3G17520	Late embryogenesis abundant protein (LEA) family protein	NA	-0.216943	0.387651	0.999102	No
AT1G22100	Inositol-pentakisphosphate 2-kinase family protein	NA	-0.216761	0.322935	0.999102	No
AT4G08770	Peroxidase superfamily protein	Prx37	-0.216711	0.359926	0.999102	No
AT1G03110	Transducin/WD40 repeat-like superfamily protein	AtTRM82	-0.216355	0.197132	0.999102	No
AT2G04622	unknown protein; FUNCTIONS IN: molecular_function unknown; INVOLVED IN: biological_process unknown; LOCATED IN: endomembrane system; BEST Arabidopsis thaliana protein match is: unknown protein (TAIR:AT5G43695.1); Has 30201 Blast hits to 17322 proteins in 780 species: Archae - 12; Bacteria - 1396; Metazoa - 17338; Fungi - 3422; Plants - 5037; Viruses - 0; Other Eukaryotes - 2996 (source: NCBI BLin…	NA	-0.216329	0.177155	0.999102	No
AT2G42250	cytochrome P450, family 712, subfamily A, polypeptide 1	CYP712A1	-0.216133	0.368168	0.999102	No
AT2G35730	Heavy metal transport/detoxification superfamily protein	NA	-0.216051	0.0775776	0.999102	No
AT1G73165	CLAVATA3/ESR-RELATED 1	CLE1	-0.215802	0.298345	0.999102	No
AT1G76650	calmodulin-like 38	CML38	-0.215801	0.607672	0.999102	No
AT5G18740	Domain of unknown function (DUF3444)	NA	-0.21577	0.333811	0.999102	No
AT5G65550	UDP-Glycosyltransferase superfamily protein	NA	-0.215741	0.290605	0.999102	No
AT1G53010	RING/U-box superfamily protein	NA	-0.215513	0.107502	0.999102	No
AT1G20600	AP2/B3-like transcriptional factor family protein	NA	-0.215451	0.325914	0.999102	No
AT4G31020	alpha/beta-Hydrolases superfamily protein	NA	-0.215383	0.358899	0.999102	No
AT2G21010	Calcium-dependent lipid-binding (CaLB domain) family protein	NA	-0.215263	0.150749	0.999102	No
AT1G34460	NA	CYC3	-0.21508	0.259299	0.999102	No
AT5G59280	pumilio 16	APUM16	-0.214927	0.175784	0.999102	No
AT3G21910	Domain of unknown function (DUF26)	NA	-0.214878	0.0987878	0.999102	No
AT3G14380	Uncharacterised protein family (UPF0497)	NA	-0.214642	0.37601	0.999102	No
AT3G51230	BEST Arabidopsis thaliana protein match is: Chalcone-flavanone isomerase family protein (TAIR:AT5G66230.1); Has 39 Blast hits to 39 proteins in 11 species: Archae - 0; Bacteria - 0; Metazoa - 0; Fungi - 0; Plants - 39; Viruses - 0; Other Eukaryotes - 0 (source: NCBI BLink).	NA	-0.21457	0.0391274	0.999102	No
AT3G44840	S-adenosyl-L-methionine-dependent methyltransferases superfamily protein	NA	-0.214502	0.10913	0.999102	No
AT5G43230	unknown protein; BEST Arabidopsis thaliana protein match is: unknown protein (TAIR:AT3G01810.3); Has 30201 Blast hits to 17322 proteins in 780 species: Archae - 12; Bacteria - 1396; Metazoa - 17338; Fungi - 3422; Plants - 5037; Viruses - 0; Other Eukaryotes - 2996 (source: NCBI BLink).	NA	-0.214437	0.332084	0.999102	No
AT5G05580	fatty acid desaturase 8	AtFAD8	-0.214305	0.0849313	0.999102	No
AT1G65440	global transcription factor group B1	GTB1	-0.21387	0.179324	0.999102	No
AT2G29270	pseudogene, similar to short chain alcohol dehydrogenase-like protein, non-consensus CT donor splice site at exon 1; blastp match of 57% identity and 7.4e-29 P-value to GP|28849236|dbj|BAC65128.1||AB104856 short chain alcohol dehydrogenase-like protein {Daucus carota}	NA	-0.213635	0.458924	0.999102	No
AT1G36510	Nucleic acid-binding proteins superfamily	NA	-0.213496	0.435028	0.999102	No
AT4G07934	transposable element gene	NA	-0.213477	0.158824	0.999102	No
AT5G11242	pseudogene of ribosomal protein	NA	-0.213442	0.352269	0.999102	No
AT3G53305	cytochrome P450, family 71, subfamily B, polypeptide 32	CYP71B32	-0.213371	0.484251	0.999102	No
AT5G47620	RNA-binding (RRM/RBD/RNP motifs) family protein	NA	-0.213356	0.0383881	0.999102	No
AT3G44005	pseudogene, hypothetical protein	NA	-0.212931	0.367599	0.999102	No
AT2G35075	unknown protein; Has 30201 Blast hits to 17322 proteins in 780 species: Archae - 12; Bacteria - 1396; Metazoa - 17338; Fungi - 3422; Plants - 5037; Viruses - 0; Other Eukaryotes - 2996 (source: NCBI BLink).	NA	-0.212888	0.136457	0.999102	No
AT2G03030	Toll-Interleukin-Resistance (TIR) domain family protein	NA	-0.212732	0.459557	0.999102	No
AT4G13190	Protein kinase superfamily protein	NA	-0.212667	0.116141	0.999102	No
AT5G60860	RAB GTPase homolog A1F	AtRABA1f	-0.212443	0.146082	0.999102	No
AT1G64940	cytochrome P450, family 87, subfamily A, polypeptide 6	CYP89A6	-0.212367	0.33778	0.999102	No
AT3G55670	CONTAINS InterPro DOMAIN/s: FBD (InterPro:IPR013596), FBD-like (InterPro:IPR006566); BEST Arabidopsis thaliana protein match is: F-box/RNI-like/FBD-like domains-containing protein (TAIR:AT3G52680.2); Has 400 Blast hits to 249 proteins in 3 species: Archae - 0; Bacteria - 0; Metazoa - 0; Fungi - 0; Plants - 400; Viruses - 0; Other Eukaryotes - 0 (source: NCBI BLink).	NA	-0.212191	0.152191	0.999102	No
AT3G02380	CONSTANS-like 2	ATCOL2	-0.211626	0.289135	0.999102	No
AT3G19210	homolog of RAD54	ATRAD54	-0.211546	0.506964	0.999102	No
AT1G72850	Disease resistance protein (TIR-NBS class)	NA	-0.2112	0.302241	0.999102	No
AT4G04693	pseudogene, hypothetical protein	NA	-0.211028	0.428908	0.999102	No
AT4G11040	Protein phosphatase 2C family protein	NA	-0.210962	0.276708	0.999102	No
AT1G30930	F-box family protein	NA	-0.21093	0.160773	0.999102	No
AT5G25000	unknown protein; Has 1807 Blast hits to 1807 proteins in 277 species: Archae - 0; Bacteria - 0; Metazoa - 736; Fungi - 347; Plants - 385; Viruses - 0; Other Eukaryotes - 339 (source: NCBI BLink).	NA	-0.210861	0.30234	0.999102	No
AT3G30580	unknown protein; BEST Arabidopsis thaliana protein match is: unknown protein (TAIR:AT5G38790.1); Has 75 Blast hits to 75 proteins in 16 species: Archae - 2; Bacteria - 0; Metazoa - 0; Fungi - 2; Plants - 63; Viruses - 0; Other Eukaryotes - 8 (source: NCBI BLink).	NA	-0.210768	0.454158	0.999102	No
AT2G35350	poltergeist like 1	PLL1	-0.210472	0.331372	0.999102	No
AT1G16410	cytochrome p450 79f1	BUS1	-0.210338	0.0495228	0.999102	No
AT1G45225	Encodes a ECA1 gametogenesis related family protein [pseudogene]	NA	-0.210309	0.372118	0.999102	No
AT2G01750	microtubule-associated proteins 70-3	ATMAP70-3	-0.209983	0.239013	0.999102	No
AT2G02430	pseudogene, arginyl-tRNA synthetase	NA	-0.209806	0.255361	0.999102	No
AT4TE09545	transposable element	NA	-0.209696	0.292579	0.999102	No
AT3TE67330	transposable element	NA	-0.209476	0.127616	0.999102	No
AT2G42540	cold-regulated 15a	COR15	-0.209252	0.0841837	0.999102	No
AT4G20900	Tetratricopeptide repeat (TPR)-like superfamily protein	MS5	-0.209237	0.391354	0.999102	No
AT1G17130	Family of unknown function (DUF572)	NA	-0.209111	0.380391	0.999102	No
AT1G11670	MATE efflux family protein	NA	-0.20887	0.220296	0.999102	No
AT4G33810	Glycosyl hydrolase superfamily protein	NA	-0.208812	0.273229	0.999102	No
AT3G28155	BEST Arabidopsis thaliana protein match is: ARM repeat superfamily protein (TAIR:AT2G35630.1); Has 19 Blast hits to 19 proteins in 8 species: Archae - 0; Bacteria - 0; Metazoa - 0; Fungi - 0; Plants - 19; Viruses - 0; Other Eukaryotes - 0 (source: NCBI BLink).	NA	-0.208657	0.261023	0.999102	No
AT4G29780	unknown protein; BEST Arabidopsis thaliana protein match is: unknown protein (TAIR:AT5G12010.1); Has 945 Blast hits to 944 proteins in 87 species: Archae - 0; Bacteria - 0; Metazoa - 519; Fungi - 43; Plants - 365; Viruses - 0; Other Eukaryotes - 18 (source: NCBI BLink).	NA	-0.208639	0.294505	0.999102	No
AT3G19840	pre-mRNA-processing protein 40C	ATPRP40C	-0.208488	0.108513	0.999102	No
AT5G23411	unknown protein; Has 30201 Blast hits to 17322 proteins in 780 species: Archae - 12; Bacteria - 1396; Metazoa - 17338; Fungi - 3422; Plants - 5037; Viruses - 0; Other Eukaryotes - 2996 (source: NCBI BLink).	NA	-0.208486	0.12065	0.999102	No
AT3G12190	BEST Arabidopsis thaliana protein match is: Frigida-like protein (TAIR:AT5G27220.1); Has 43637 Blast hits to 24906 proteins in 1566 species: Archae - 743; Bacteria - 4122; Metazoa - 22377; Fungi - 2585; Plants - 1803; Viruses - 158; Other Eukaryotes - 11849 (source: NCBI BLink).	NA	-0.208373	0.532799	0.999102	No
AT2G46940	unknown protein; BEST Arabidopsis thaliana protein match is: unknown protein (TAIR:AT3G62070.1); Has 143 Blast hits to 141 proteins in 14 species: Archae - 0; Bacteria - 0; Metazoa - 4; Fungi - 0; Plants - 139; Viruses - 0; Other Eukaryotes - 0 (source: NCBI BLink).	NA	-0.208297	0.509152	0.999102	No
AT2G37300	unknown protein; Has 93 Blast hits to 62 proteins in 29 species: Archae - 0; Bacteria - 6; Metazoa - 13; Fungi - 19; Plants - 25; Viruses - 0; Other Eukaryotes - 30 (source: NCBI BLink).	ABCI16	-0.20825	0.383946	0.999102	No
AT1G72960	Root hair defective 3 GTP-binding protein (RHD3)	NA	-0.208002	0.0516969	0.999102	No
AT1G12672	unknown protein; LOCATED IN: endomembrane system; BEST Arabidopsis thaliana protein match is: unknown protein (TAIR:AT1G12663.1); Has 4 Blast hits to 4 proteins in 1 species: Archae - 0; Bacteria - 0; Metazoa - 0; Fungi - 0; Plants - 4; Viruses - 0; Other Eukaryotes - 0 (source: NCBI BLink).	NA	-0.207957	0.0832278	0.999102	No
AT2G23148	Plant self-incompatibility protein S1 family	NA	-0.207892	0.0551732	0.999102	No
AT4G00124	unknown protein; Has 30201 Blast hits to 17322 proteins in 780 species: Archae - 12; Bacteria - 1396; Metazoa - 17338; Fungi - 3422; Plants - 5037; Viruses - 0; Other Eukaryotes - 2996 (source: NCBI BLink).	NA	-0.207654	0.152523	0.999102	No
AT2G38750	annexin 4	ANNAT4	-0.207636	0.0710347	0.999102	No
AT3G03820	SAUR-like auxin-responsive protein family	SAUR29	-0.207555	0.39018	0.999102	No
AT3G15200	Tetratricopeptide repeat (TPR)-like superfamily protein	NA	-0.206809	0.356358	0.999102	No
AT1G50400	Eukaryotic porin family protein	NA	-0.206761	0.203119	0.999102	No
AT4G22230	Arabidopsis defensin-like protein	NA	-0.206675	0.385405	0.999102	No
AT4G11170	Disease resistance protein (TIR-NBS-LRR class) family	RMG1	-0.206542	0.520853	0.999102	No
AT5G40155	Defensin-like (DEFL) family protein	NA	-0.20616	0.0513081	0.999102	No
AT3G58990	isopropylmalate isomerase 1	IPMI1	-0.205891	0.164802	0.999102	No
AT5G22160	unknown protein; BEST Arabidopsis thaliana protein match is: unknown protein (TAIR:AT5G22150.1); Has 30201 Blast hits to 17322 proteins in 780 species: Archae - 12; Bacteria - 1396; Metazoa - 17338; Fungi - 3422; Plants - 5037; Viruses - 0; Other Eukaryotes - 2996 (source: NCBI BLink).	NA	-0.205286	0.0614866	0.999102	No
AT1G30110	nudix hydrolase homolog 25	ATNUDX25	-0.205223	0.0319139	0.999102	No
AT5G20710	beta-galactosidase 7	BGAL7	-0.20519	0.149877	0.999102	No
AT1G29430	SAUR-like auxin-responsive protein family	NA	-0.205083	0.140414	0.999102	No
AT4G26830	O-Glycosyl hydrolases family 17 protein	NA	-0.204764	0.209723	0.999102	No
AT3G48510	unknown protein; BEST Arabidopsis thaliana protein match is: unknown protein (TAIR:AT5G63350.1); Has 98 Blast hits to 98 proteins in 11 species: Archae - 0; Bacteria - 0; Metazoa - 0; Fungi - 0; Plants - 98; Viruses - 0; Other Eukaryotes - 0 (source: NCBI BLink).	NA	-0.204684	0.0789478	0.999102	No
AT1G34095	unknown protein; BEST Arabidopsis thaliana protein match is: unknown protein (TAIR:AT2G45403.1); Has 11 Blast hits to 11 proteins in 5 species: Archae - 0; Bacteria - 0; Metazoa - 1; Fungi - 0; Plants - 8; Viruses - 0; Other Eukaryotes - 2 (source: NCBI BLink).	NA	-0.20468	0.531998	0.999102	No
AT4G28520	cruciferin 3	CRC	-0.204561	0.347722	0.999102	No
AT1G05135	pseudogene of unknown protein	NA	-0.204415	0.111832	0.999102	No
AT1G55380	Cysteine/Histidine-rich C1 domain family protein	NA	-0.204411	0.335358	0.999102	No
AT3G22436	unknown protein; Has 30201 Blast hits to 17322 proteins in 780 species: Archae - 12; Bacteria - 1396; Metazoa - 17338; Fungi - 3422; Plants - 5037; Viruses - 0; Other Eukaryotes - 2996 (source: NCBI BLink).	NA	-0.204226	0.404251	0.999102	No
AT3G13820	F-box and associated interaction domains-containing protein	NA	-0.203641	0.250429	0.999102	No
AT1G09950	RESPONSE TO ABA AND SALT 1	RAS1	-0.203387	0.111267	0.999102	No
AT2G07721	unknown protein; Has 1 Blast hits to 1 proteins in 1 species: Archae - 0; Bacteria - 0; Metazoa - 0; Fungi - 0; Plants - 1; Viruses - 0; Other Eukaryotes - 0 (source: NCBI BLink).	NA	-0.203371	0.0462677	0.999102	No
AT5G39620	RAB GTPase homolog G1	AtRABG1	-0.203279	0.14894	0.999102	No
AT3G16440	myrosinase-binding protein-like protein-300B	ATMLP-300B	-0.202861	0.214475	0.999102	No
AT1G07725	exocyst subunit exo70 family protein H6	ATEXO70H6	-0.202853	0.327036	0.999102	No
AT1G57990	purine permease 18	ATPUP18	-0.202795	0.363621	0.999102	No
AT5G41050	Pollen Ole e 1 allergen and extensin family protein	NA	-0.202746	0.0596273	0.999102	No
AT3G56500	serine-rich protein-related	NA	-0.202678	0.336872	0.999102	No
AT3G47400	Plant invertase/pectin methylesterase inhibitor superfamily	NA	-0.202539	0.118614	0.999102	No
AT3G21660	UBX domain-containing protein	NA	-0.202509	0.171845	0.999102	No
AT1G70870	Polyketide cyclase/dehydrase and lipid transport superfamily protein	NA	-0.202425	0.0810871	0.999102	No
AT3G19030	unknown protein; FUNCTIONS IN: molecular_function unknown; INVOLVED IN: pyridoxine biosynthetic process, homoserine biosynthetic process; LOCATED IN: endomembrane system; EXPRESSED IN: 19 plant structures; EXPRESSED DURING: 9 growth stages; BEST Arabidopsis thaliana protein match is: unknown protein (TAIR:AT1G49500.1); Has 22 Blast hits to 22 proteins in 2 species: Archae - 0; Bacteria - 0; Metaz…	NA	-0.202174	0.426289	0.999102	No
AT2G32960	Phosphotyrosine protein phosphatases superfamily protein	AtPFA-DSP2	-0.201909	0.146192	0.999102	No
AT1G47380	Protein phosphatase 2C family protein	NA	-0.201908	0.105107	0.999102	No
AT1G51538	Aminotransferase-like, plant mobile domain family protein	NA	-0.201832	0.440618	0.999102	No
AT3G52960	Thioredoxin superfamily protein	NA	-0.201676	0.0628195	0.999102	No
AT1G53290	Galactosyltransferase family protein	NA	-0.201537	0.366608	0.999102	No
AT3G11380	Pentatricopeptide repeat (PPR) superfamily protein	NA	-0.201428	0.133673	0.999102	No
AT5G61770	PETER PAN-like protein	PPAN	-0.201385	0.123271	0.999102	No
AT3G22415	unknown protein; Has 35333 Blast hits to 34131 proteins in 2444 species: Archae - 798; Bacteria - 22429; Metazoa - 974; Fungi - 991; Plants - 531; Viruses - 0; Other Eukaryotes - 9610 (source: NCBI BLink).	NA	-0.201362	0.319041	0.999102	No
AT3G02440	TRICHOME BIREFRINGENCE-LIKE 20	TBL20	-0.201324	0.176449	0.999102	No
AT2G37100	protamine P1 family protein	NA	-0.200768	0.0715724	0.999102	No
AT1G07500	unknown protein; Has 4 Blast hits to 4 proteins in 3 species: Archae - 0; Bacteria - 0; Metazoa - 0; Fungi - 0; Plants - 4; Viruses - 0; Other Eukaryotes - 0 (source: NCBI BLink).	NA	-0.200385	0.480788	0.999102	No
AT5G17300	Homeodomain-like superfamily protein	RVE1	-0.20018	0.260487	0.999102	No
AT2G17180	C2H2-like zinc finger protein	DAZ1	-0.200061	0.401207	0.999102	No
AT2G38152	alpha 1,4-glycosyltransferase family protein	NA	-0.199878	0.407173	0.999102	No
AT2G31790	UDP-Glycosyltransferase superfamily protein	NA	-0.19977	0.098607	0.999102	No
AT1G06830	Glutaredoxin family protein	NA	-0.199591	0.175398	0.999102	No
AT3G44080	F-box family protein	NA	-0.199267	0.0472267	0.999102	No
AT3G19274	unknown protein; Has 30201 Blast hits to 17322 proteins in 780 species: Archae - 12; Bacteria - 1396; Metazoa - 17338; Fungi - 3422; Plants - 5037; Viruses - 0; Other Eukaryotes - 2996 (source: NCBI BLink).	NA	-0.199134	0.436173	0.999102	No
AT4G22485	Bifunctional inhibitor/lipid-transfer protein/seed storage 2S albumin superfamily protein	NA	-0.199099	0.0844151	0.999102	No
AT3TE14620//AT3TE52000	transposable element	NA	-0.198981	0.374846	0.999102	No
AT1G28306	Plant self-incompatibility protein S1 family	NA	-0.198905	0.0701103	0.999102	No
AT1G68700	unknown protein; BEST Arabidopsis thaliana protein match is: unknown protein (TAIR:AT1G26140.1); Has 14 Blast hits to 14 proteins in 4 species: Archae - 0; Bacteria - 0; Metazoa - 0; Fungi - 0; Plants - 14; Viruses - 0; Other Eukaryotes - 0 (source: NCBI BLink).	NA	-0.198809	0.144197	0.999102	No
AT5G47290	myb family transcription factor	NA	-0.198685	0.520663	0.999102	No
AT2G39060	Nodulin MtN3 family protein	AtSWEET9	-0.198663	0.5183	0.999102	No
AT1G03120	responsive to abscisic acid 28	ATRAB28	-0.19865	0.466363	0.999102	No
AT4G34770	SAUR-like auxin-responsive protein family	NA	-0.198429	0.220215	0.999102	No
AT3G05980	unknown protein; BEST Arabidopsis thaliana protein match is: unknown protein (TAIR:AT5G19340.1); Has 202 Blast hits to 202 proteins in 28 species: Archae - 0; Bacteria - 0; Metazoa - 39; Fungi - 4; Plants - 148; Viruses - 0; Other Eukaryotes - 11 (source: NCBI BLink).	NA	-0.19842	0.248903	0.999102	No
AT1G65541	unknown protein; Has 30201 Blast hits to 17322 proteins in 780 species: Archae - 12; Bacteria - 1396; Metazoa - 17338; Fungi - 3422; Plants - 5037; Viruses - 0; Other Eukaryotes - 2996 (source: NCBI BLink).	NA	-0.198412	0.560504	0.999102	No
AT4G14180	putative recombination initiation defect 1	AtPRD1	-0.198403	0.432196	0.999102	No
AT1G50110	D-aminoacid aminotransferase-like PLP-dependent enzymes superfamily protein	NA	-0.198331	0.324275	0.999102	No
AT2G46650	cytochrome B5 isoform C	ATCB5-C	-0.198294	0.216175	0.999102	No
AT1G65010	Plant protein of unknown function (DUF827)	NA	-0.198214	0.0967216	0.999102	No
AT3G06400	chromatin-remodeling protein 11	CHR11	-0.198109	0.242431	0.999102	No
AT2G47660	unknown protein; Has 2 Blast hits to 2 proteins in 1 species: Archae - 0; Bacteria - 0; Metazoa - 0; Fungi - 0; Plants - 2; Viruses - 0; Other Eukaryotes - 0 (source: NCBI BLink).	NA	-0.19807	0.310426	0.999102	No
AT4G36540	BR enhanced expression 2	BEE2	-0.19803	0.258234	0.999102	No
AT1G15405	other RNA	NA	-0.198027	0.0976846	0.999102	No
AT1G57570	Mannose-binding lectin superfamily protein	NA	-0.198018	0.0570389	0.999102	No
AT5G07230	Bifunctional inhibitor/lipid-transfer protein/seed storage 2S albumin superfamily protein	NA	-0.197961	0.0970698	0.999102	No
AT2G13770	CONTAINS InterPro DOMAIN/s: Putative harbinger transposase-derived nuclease (InterPro:IPR006912); Has 451 Blast hits to 352 proteins in 33 species: Archae - 0; Bacteria - 0; Metazoa - 28; Fungi - 8; Plants - 388; Viruses - 0; Other Eukaryotes - 27 (source: NCBI BLink).	NA	-0.197923	0.394358	0.999102	No
AT5G61110	zinc ion binding	NA	-0.197877	0.221014	0.999102	No
AT3G42990	unknown protein; Has 1 Blast hits to 1 proteins in 1 species: Archae - 0; Bacteria - 0; Metazoa - 0; Fungi - 0; Plants - 1; Viruses - 0; Other Eukaryotes - 0 (source: NCBI BLink).	NA	-0.197829	0.387348	0.999102	No
AT5G18510	Aminotransferase-like, plant mobile domain family protein	NA	-0.197205	0.306147	0.999102	No
AT3G24600	Late embryogenesis abundant protein, group 2	NA	-0.1972	0.475291	0.999102	No
AT4G07526	unknown protein; BEST Arabidopsis thaliana protein match is: unknown protein (TAIR:AT3G33528.1); Has 30201 Blast hits to 17322 proteins in 780 species: Archae - 12; Bacteria - 1396; Metazoa - 17338; Fungi - 3422; Plants - 5037; Viruses - 0; Other Eukaryotes - 2996 (source: NCBI BLink).	NA	-0.197032	0.450482	0.999102	No
AT4G19000	Transcription elongation factor (TFIIS) family protein	ATIWS2	-0.196985	0.566088	0.999102	No
AT5G38410	Ribulose bisphosphate carboxylase (small chain) family protein	RBCS3B	-0.196764	0.235305	0.999102	No
AT1G11580	methylesterase PCR A	ATPMEPCRA	-0.19675	0.0960254	0.999102	No
AT4G39940	APS-kinase 2	AKN2	-0.196747	0.139641	0.999102	No
AT1G76405	unknown protein; FUNCTIONS IN: molecular_function unknown; INVOLVED IN: biological_process unknown; LOCATED IN: chloroplast envelope; EXPRESSED IN: 21 plant structures; EXPRESSED DURING: 13 growth stages; BEST Arabidopsis thaliana protein match is: unknown protein (TAIR:AT1G20816.1); Has 38 Blast hits to 38 proteins in 14 species: Archae - 0; Bacteria - 0; Metazoa - 0; Fungi - 0; Plants - 38; Vir…	NA	-0.196661	0.0806869	0.999102	No
AT4G22010	SKU5 similar 4	sks4	-0.196655	0.268986	0.999102	No
AT4G02530	chloroplast thylakoid lumen protein	NA	-0.196641	0.0779284	0.999102	No
AT5G48420	unknown protein; BEST Arabidopsis thaliana protein match is: unknown protein (TAIR:AT4G34630.1); Has 1807 Blast hits to 1807 proteins in 277 species: Archae - 0; Bacteria - 0; Metazoa - 736; Fungi - 347; Plants - 385; Viruses - 0; Other Eukaryotes - 339 (source: NCBI BLink).	NA	-0.196639	0.113211	0.999102	No
AT5G59200	Tetratricopeptide repeat (TPR)-like superfamily protein	OTP80	-0.196336	0.113757	0.999102	No
AT1G35540	auxin response factor 14	ARF14	-0.196302	0.17725	0.999102	No
AT5G02930	F-box/RNI-like superfamily protein	NA	-0.196287	0.106493	0.999102	No
AT3G49960	Peroxidase superfamily protein	NA	-0.196221	0.0730108	0.999102	No
AT4G24780	Pectin lyase-like superfamily protein	NA	-0.196179	0.0666413	0.999102	No
AT1G51900	Regulator of Vps4 activity in the MVB pathway protein	NA	-0.196041	0.140805	0.999102	No
AT4G14785	SCR-like 23	SCRL23	-0.195888	0.159573	0.999102	No
AT2G29790	Maternally expressed gene (MEG) family protein	NA	-0.195769	0.089067	0.999102	No
AT1G20375	MIR394A; miRNA	MIR394A	-0.195493	0.315234	0.999102	No
AT2G23149	unknown protein; Has 30201 Blast hits to 17322 proteins in 780 species: Archae - 12; Bacteria - 1396; Metazoa - 17338; Fungi - 3422; Plants - 5037; Viruses - 0; Other Eukaryotes - 2996 (source: NCBI BLink).	NA	-0.19547	0.365575	0.999102	No
AT1G77740	phosphatidylinositol-4-phosphate 5-kinase 2	PIP5K2	-0.195285	0.035129	0.999102	No
AT3G26511	unknown protein; Has 30201 Blast hits to 17322 proteins in 780 species: Archae - 12; Bacteria - 1396; Metazoa - 17338; Fungi - 3422; Plants - 5037; Viruses - 0; Other Eukaryotes - 2996 (source: NCBI BLink).	NA	-0.194926	0.520521	0.999102	No
AT1G26770	expansin A10	AT-EXP10	-0.194846	0.0588692	0.999102	No
AT5G03550	BEST Arabidopsis thaliana protein match is: TRAF-like family protein (TAIR:AT2G42460.1); Has 137 Blast hits to 125 proteins in 2 species: Archae - 0; Bacteria - 0; Metazoa - 0; Fungi - 0; Plants - 137; Viruses - 0; Other Eukaryotes - 0 (source: NCBI BLink).	NA	-0.194462	0.41403	0.999102	No
AT2G07779	unknown protein; Has 35333 Blast hits to 34131 proteins in 2444 species: Archae - 798; Bacteria - 22429; Metazoa - 974; Fungi - 991; Plants - 531; Viruses - 0; Other Eukaryotes - 9610 (source: NCBI BLink).	NA	-0.194353	0.0459244	0.999102	No
AT3G45320	unknown protein; BEST Arabidopsis thaliana protein match is: unknown protein (TAIR:AT5G60330.1); Has 7 Blast hits to 7 proteins in 2 species: Archae - 0; Bacteria - 0; Metazoa - 0; Fungi - 0; Plants - 7; Viruses - 0; Other Eukaryotes - 0 (source: NCBI BLink).	NA	-0.194126	0.372388	0.999102	No
AT2G03630	unknown protein; BEST Arabidopsis thaliana protein match is: unknown protein (TAIR:AT1G74220.1); Has 126 Blast hits to 126 proteins in 28 species: Archae - 0; Bacteria - 6; Metazoa - 7; Fungi - 5; Plants - 87; Viruses - 0; Other Eukaryotes - 21 (source: NCBI BLink).	NA	-0.194038	0.428389	0.999102	No
AT5G24460	unknown protein; INVOLVED IN: biological_process unknown; LOCATED IN: cell wall; EXPRESSED IN: 24 plant structures; EXPRESSED DURING: 15 growth stages; Has 1807 Blast hits to 1807 proteins in 277 species: Archae - 0; Bacteria - 0; Metazoa - 736; Fungi - 347; Plants - 385; Viruses - 0; Other Eukaryotes - 339 (source: NCBI BLink).	NA	-0.194016	0.111246	0.999102	No
AT5G60500	Undecaprenyl pyrophosphate synthetase family protein	AtcPT8	-0.193982	0.283947	0.999102	No
AT1G13620	Encodes a root meristem growth factor (RGF). Belongs to a family of functionally redundant homologous peptides that are secreted, tyrosine-sulfated, and expressed mainly in the stem cell area and the innermost layer of central columella cells. RGFs are required for maintenance of the root stem cell niche and transit amplifying cell proliferation. Members of this family include: At5g60810 (RGF1), …	GLV5	-0.193956	0.0971656	0.999102	No
AT3G21680	unknown protein; FUNCTIONS IN: molecular_function unknown; INVOLVED IN: N-terminal protein myristoylation; LOCATED IN: cellular_component unknown; EXPRESSED IN: root, flower, stamen; EXPRESSED DURING: 4 anthesis, petal differentiation and expansion stage; Has 34 Blast hits to 34 proteins in 7 species: Archae - 0; Bacteria - 0; Metazoa - 0; Fungi - 0; Plants - 34; Viruses - 0; Other Eukaryotes - 0…	NA	-0.193818	0.372403	0.999102	No
AT5G48490	Bifunctional inhibitor/lipid-transfer protein/seed storage 2S albumin superfamily protein	NA	-0.193792	0.493785	0.999102	No
AT5G38940	RmlC-like cupins superfamily protein	NA	-0.193595	0.227227	0.999102	No
AT4G07675	unknown protein; BEST Arabidopsis thaliana protein match is: Plant protein 1589 of unknown function (TAIR:AT1G49700.2); Has 30201 Blast hits to 17322 proteins in 780 species: Archae - 12; Bacteria - 1396; Metazoa - 17338; Fungi - 3422; Plants - 5037; Viruses - 0; Other Eukaryotes - 2996 (source: NCBI BLink).	NA	-0.193332	0.39677	0.999102	No
AT1G33490	unknown protein; CONTAINS InterPro DOMAIN/s: Protein of unknown function DUF2062 (InterPro:IPR018639); BEST Arabidopsis thaliana protein match is: unknown protein (TAIR:AT4G10140.1); Has 88 Blast hits to 88 proteins in 29 species: Archae - 0; Bacteria - 28; Metazoa - 0; Fungi - 0; Plants - 54; Viruses - 0; Other Eukaryotes - 6 (source: NCBI BLink).	NA	-0.193319	0.189502	0.999102	No
AT1G66534	unknown pseudogene	NA	-0.193121	0.109142	0.999102	No
AT3G28580	P-loop containing nucleoside triphosphate hydrolases superfamily protein	NA	-0.193115	0.422173	0.999102	No
AT5G13600	Phototropic-responsive NPH3 family protein	NA	-0.193107	0.239193	0.999102	No
AT5G56850	unknown protein; EXPRESSED IN: 21 plant structures; EXPRESSED DURING: 13 growth stages; Has 35333 Blast hits to 34131 proteins in 2444 species: Archae - 798; Bacteria - 22429; Metazoa - 974; Fungi - 991; Plants - 531; Viruses - 0; Other Eukaryotes - 9610 (source: NCBI BLink).	NA	-0.193079	0.178883	0.999102	No
AT1G10385	Vps51/Vps67 family (components of vesicular transport) protein	NA	-0.193058	0.305044	0.999102	No
AT1G67328	other RNA	NA	-0.193025	0.198107	0.999102	No
AT5G52350	exocyst subunit exo70 family protein A3	ATEXO70A3	-0.19302	0.0807455	0.999102	No
AT3G24640	lyases	NA	-0.192722	0.420074	0.999102	No
AT3G30840	unknown protein; Has 1 Blast hits to 1 proteins in 1 species: Archae - 0; Bacteria - 0; Metazoa - 0; Fungi - 0; Plants - 1; Viruses - 0; Other Eukaryotes - 0 (source: NCBI BLink).	NA	-0.192585	0.450885	0.999102	No
AT3G60520	unknown protein; BEST Arabidopsis thaliana protein match is: unknown protein (TAIR:AT1G02070.1); Has 107 Blast hits to 107 proteins in 14 species: Archae - 0; Bacteria - 0; Metazoa - 0; Fungi - 0; Plants - 107; Viruses - 0; Other Eukaryotes - 0 (source: NCBI BLink).	NA	-0.192523	0.227633	0.999102	No
AT4G31950	cytochrome P450, family 82, subfamily C, polypeptide 3	CYP82C3	-0.192466	0.114613	0.999102	No
AT2G22160	Cysteine proteinases superfamily protein	NA	-0.19244	0.499258	0.999102	No
AT2G18460	like COV 3	LCV3	-0.192393	0.400949	0.999102	No
AT1G48730	unknown protein; Has 1 Blast hits to 1 proteins in 1 species: Archae - 0; Bacteria - 0; Metazoa - 0; Fungi - 0; Plants - 1; Viruses - 0; Other Eukaryotes - 0 (source: NCBI BLink).	NA	-0.192305	0.320745	0.999102	No
AT5G48770	Disease resistance protein (TIR-NBS-LRR class) family	NA	-0.192253	0.315358	0.999102	No
AT2G33460	ROP-interactive CRIB motif-containing protein 1	RIC1	-0.192175	0.331592	0.999102	No
AT1G04860	ubiquitin-specific protease 2	ATUBP2	-0.192173	0.0495927	0.999102	No
AT1G31390	TRAF-like family protein	NA	-0.192141	0.532324	0.999102	No
AT1G66100	Plant thionin	NA	-0.191919	0.114008	0.999102	No
AT5G61800	Pentatricopeptide repeat (PPR) superfamily protein	NA	-0.191796	0.377816	0.999102	No
AT1G63410	Protein of unknown function (DUF567)	NA	-0.191752	0.519873	0.999102	No
AT4G17850	BEST Arabidopsis thaliana protein match is: RING/FYVE/PHD zinc finger superfamily protein (TAIR:AT3G02890.1); Has 200 Blast hits to 194 proteins in 51 species: Archae - 0; Bacteria - 0; Metazoa - 61; Fungi - 11; Plants - 116; Viruses - 0; Other Eukaryotes - 12 (source: NCBI BLink).	NA	-0.191504	0.291118	0.999102	No
AT5G26700	RmlC-like cupins superfamily protein	NA	-0.191472	0.44813	0.999102	No
AT1G31990	unknown protein; Has 35333 Blast hits to 34131 proteins in 2444 species: Archae - 798; Bacteria - 22429; Metazoa - 974; Fungi - 991; Plants - 531; Viruses - 0; Other Eukaryotes - 9610 (source: NCBI BLink).	NA	-0.191436	0.112474	0.999102	No
AT5G13220	jasmonate-zim-domain protein 10	JAS1	-0.191318	0.199101	0.999102	No
AT4G25260	Plant invertase/pectin methylesterase inhibitor superfamily protein	NA	-0.191138	0.0830813	0.999102	No
AT2G17055	Toll-Interleukin-Resistance (TIR) domain family protein	NA	-0.191077	0.290988	0.999102	No
AT1G55480	protein containing PDZ domain, a K-box domain, and a TPR region	ZKT	-0.191051	0.0804244	0.999102	No
AT1G23610	NA	NA	-0.19103	0.0799204	0.999102	No
AT3G01085	Protein kinase superfamily protein	NA	-0.190903	0.462038	0.999102	No
AT3G08762	unknown protein; Has 30201 Blast hits to 17322 proteins in 780 species: Archae - 12; Bacteria - 1396; Metazoa - 17338; Fungi - 3422; Plants - 5037; Viruses - 0; Other Eukaryotes - 2996 (source: NCBI BLink).	NA	-0.190879	0.442566	0.999102	No
AT2G33870	RAB GTPase homolog A1H	ArRABA1h	-0.190853	0.16963	0.999102	No
AT1G59730	thioredoxin H-type 7	ATH7	-0.190849	0.120148	0.999102	No
AT4G11940	unknown protein; BEST Arabidopsis thaliana protein match is: unknown protein (TAIR:AT4G11930.1); Has 37 Blast hits to 37 proteins in 3 species: Archae - 0; Bacteria - 0; Metazoa - 0; Fungi - 0; Plants - 37; Viruses - 0; Other Eukaryotes - 0 (source: NCBI BLink).	NA	-0.190843	0.366369	0.999102	No
AT5G41000	YELLOW STRIPE like 4	AtYSL4	-0.190609	0.307937	0.999102	No
AT3G32100	unknown protein; FUNCTIONS IN: molecular_function unknown; INVOLVED IN: biological_process unknown; LOCATED IN: chloroplast; Has 1 Blast hits to 1 proteins in 1 species: Archae - 0; Bacteria - 0; Metazoa - 0; Fungi - 0; Plants - 1; Viruses - 0; Other Eukaryotes - 0 (source: NCBI BLink).	NA	-0.190582	0.207639	0.999102	No
AT5G50115	CONTAINS InterPro DOMAIN/s: Molecular chaperone, heat shock protein, Hsp40, DnaJ (InterPro:IPR015609); BEST Arabidopsis thaliana protein match is: Molecular chaperone Hsp40/DnaJ family protein (TAIR:AT5G50510.1); Has 30201 Blast hits to 17322 proteins in 780 species: Archae - 12; Bacteria - 1396; Metazoa - 17338; Fungi - 3422; Plants - 5037; Viruses - 0; Other Eukaryotes - 2996 (source: NCBI BLin…	NA	-0.190313	0.462964	0.999102	No
AT5G18430	GDSL-like Lipase/Acylhydrolase superfamily protein	NA	-0.190156	0.0838638	0.999102	No
AT5G17750	P-loop containing nucleoside triphosphate hydrolases superfamily protein	NA	-0.190121	0.348516	0.999102	No
AT4G19980	unknown protein; FUNCTIONS IN: molecular_function unknown; INVOLVED IN: biological_process unknown; LOCATED IN: chloroplast; EXPRESSED IN: root, pedicel; EXPRESSED DURING: 4 anthesis; Has 30201 Blast hits to 17322 proteins in 780 species: Archae - 12; Bacteria - 1396; Metazoa - 17338; Fungi - 3422; Plants - 5037; Viruses - 0; Other Eukaryotes - 2996 (source: NCBI BLink).	NA	-0.190121	0.0861801	0.999102	No
AT3G57320	unknown protein; Has 30 Blast hits to 30 proteins in 13 species: Archae - 0; Bacteria - 0; Metazoa - 2; Fungi - 0; Plants - 28; Viruses - 0; Other Eukaryotes - 0 (source: NCBI BLink).	NA	-0.189607	0.0465697	0.999102	No
AT3G20590	Late embryogenesis abundant (LEA) hydroxyproline-rich glycoprotein family	NA	-0.189424	0.450064	0.999102	No
AT3G14770	Nodulin MtN3 family protein	AtSWEET2	-0.189325	0.309337	0.999102	No
AT1G29930	chlorophyll A/B binding protein 1	AB140	-0.18932	0.0238619	0.999102	No
AT3G01800	Ribosome recycling factor	NA	-0.189208	0.435631	0.999102	No
AT2G14750	APS kinase	AKN1	-0.189137	0.206514	0.999102	No
AT5G13080	WRKY DNA-binding protein 75	ATWRKY75	-0.189015	0.197803	0.999102	No
AT3G17550	Haloacid dehalogenase-like hydrolase (HAD) superfamily protein	NA	-0.188997	0.125178	0.999102	No
AT2G05580	Glycine-rich protein family	NA	-0.188977	0.0828571	0.999102	No
AT1G62181	unknown protein; Has 30201 Blast hits to 17322 proteins in 780 species: Archae - 12; Bacteria - 1396; Metazoa - 17338; Fungi - 3422; Plants - 5037; Viruses - 0; Other Eukaryotes - 2996 (source: NCBI BLink).	NA	-0.18897	0.495091	0.999102	No
AT1G11460	nodulin MtN21 /EamA-like transporter family protein	UMAMIT26	-0.188959	0.251584	0.999102	No
AT4G28750	Photosystem I reaction centre subunit IV / PsaE protein	PSAE-1	-0.188815	0.0737916	0.999102	No
AT3G29764	pseudogene, DNA-directed RNA polymerase Beta chain (fragment), blastp match of 55% identity and 1.5e-06 P-value to GP|6006460|emb|CAB56784.1||AJ012560 RNA polymerase {Ginkgo biloba}	NA	-0.188811	0.469922	0.999102	No
AT1G43670	Inositol monophosphatase family protein	AtcFBP	-0.18858	0.0928839	0.999102	No
AT4G38850	SAUR-like auxin-responsive protein family	ATSAUR15	-0.188435	0.189977	0.999102	No
AT5G02120	one helix protein	OHP	-0.188032	0.0878404	0.999102	No
AT5G52700	Copper transport protein family	NA	-0.187982	0.251316	0.999102	No
AT5G18320	ARM repeat superfamily protein	NA	-0.187866	0.401596	0.999102	No
AT3G49680	branched-chain aminotransferase 3	ATBCAT-3	-0.187834	0.0813261	0.999102	No
AT3G22450	Ribosomal L18p/L5e family protein	NA	-0.187764	0.414899	0.999102	No
AT3G05900	neurofilament protein-related	NA	-0.187724	0.0695454	0.999102	No
AT5G15050	Core-2/I-branching beta-1,6-N-acetylglucosaminyltransferase family protein	NA	-0.187553	0.165339	0.999102	No
AT2G39470	PsbP-like protein 2	PnsL1	-0.187497	0.0845749	0.999102	No
AT1G21430	Flavin-binding monooxygenase family protein	YUC11	-0.187339	0.0425514	0.999102	No
AT5G23413	unknown pseudogene	NA	-0.187004	0.0663065	0.999102	No
AT5G38130	HXXXD-type acyl-transferase family protein	NA	-0.186983	0.121883	0.999102	No
AT2G36760	UDP-glucosyl transferase 73C2	UGT73C2	-0.186856	0.491851	0.999102	No
AT3G28230	FUNCTIONS IN: molecular_function unknown; INVOLVED IN: gene silencing; LOCATED IN: nucleus; EXPRESSED IN: 15 plant structures; EXPRESSED DURING: 6 growth stages; CONTAINS InterPro DOMAIN/s: Something about silencing protein 10 (Sas10), C-terminal (InterPro:IPR018972); BEST Arabidopsis thaliana protein match is: Sas10/U3 ribonucleoprotein (Utp) family protein (TAIR:AT2G43650.1); Has 374 Blast hits…	NA	-0.186831	0.572424	0.999102	No
AT1G76065	LYR family of Fe/S cluster biogenesis protein	NA	-0.186794	0.0705077	0.999102	No
AT3G10570	cytochrome P450, family 77, subfamily A, polypeptide 6	CYP77A6	-0.186765	0.150121	0.999102	No
AT3G15660	glutaredoxin 4	ATGRX4	-0.186726	0.21687	0.999102	No
AT5G57130	Clp amino terminal domain-containing protein	SMXL5	-0.186487	0.0459129	0.999102	No
AT1G73875	DNAse I-like superfamily protein	NA	-0.186309	0.097294	0.999102	No
AT2G03580	F-box family protein-related	NA	-0.186154	0.0977174	0.999102	No
AT5G25422	unknown protein; Has 30201 Blast hits to 17322 proteins in 780 species: Archae - 12; Bacteria - 1396; Metazoa - 17338; Fungi - 3422; Plants - 5037; Viruses - 0; Other Eukaryotes - 2996 (source: NCBI BLink).	NA	-0.186143	0.454221	0.999102	No
AT3G42360	transposable element gene	NA	-0.186116	0.404893	0.999102	No
AT1G33500	unknown protein; Has 30201 Blast hits to 17322 proteins in 780 species: Archae - 12; Bacteria - 1396; Metazoa - 17338; Fungi - 3422; Plants - 5037; Viruses - 0; Other Eukaryotes - 2996 (source: NCBI BLink).	NA	-0.186101	0.394957	0.999102	No
AT2G07600	pseudogene, NADH dehydrogenase, blastp match of 71% identity and 8.1e-159 P-value to GP|17932795|emb|CAC85134.1||AJ312951 NADH dehydrogenase subunit F {Cassinopsis ilicifolia}	NA	-0.186025	0.25046	0.999102	No
AT2G46375	unknown protein; BEST Arabidopsis thaliana protein match is: unknown protein (TAIR:AT3G61660.1); Has 12 Blast hits to 12 proteins in 4 species: Archae - 0; Bacteria - 0; Metazoa - 0; Fungi - 0; Plants - 12; Viruses - 0; Other Eukaryotes - 0 (source: NCBI BLink).	NA	-0.185778	0.509416	0.999102	No
AT5G13380	Auxin-responsive GH3 family protein	NA	-0.185669	0.250446	0.999102	No
AT5G36110	cytochrome P450, family 716, subfamily A, polypeptide 1	CYP716A1	-0.185604	0.408966	0.999102	No
AT5G58880	unknown protein; BEST Arabidopsis thaliana protein match is: unknown protein (TAIR:AT2G29620.1); Has 1807 Blast hits to 1807 proteins in 277 species: Archae - 0; Bacteria - 0; Metazoa - 736; Fungi - 347; Plants - 385; Viruses - 0; Other Eukaryotes - 339 (source: NCBI BLink).	NA	-0.185459	0.514239	0.999102	No
AT3G20865	arabinogalactan protein 40	AGP40	-0.18529	0.0983597	0.999102	No
AT4G25580	CAP160 protein	NA	-0.185231	0.515531	0.999102	No
AT2G04063	glycine-rich protein	NA	-0.185207	0.354197	0.999102	No
AT1G20340	Cupredoxin superfamily protein	DRT112	-0.185167	0.187285	0.999102	No
AT2G34190	Xanthine/uracil permease family protein	NA	-0.185053	0.382755	0.999102	No
AT4TE16645	transposable element	NA	-0.185038	0.399825	0.999102	No
AT4G27070	tryptophan synthase beta-subunit 2	TSB2	-0.184879	0.117614	0.999102	No
AT3G06019	unknown protein; Has 30201 Blast hits to 17322 proteins in 780 species: Archae - 12; Bacteria - 1396; Metazoa - 17338; Fungi - 3422; Plants - 5037; Viruses - 0; Other Eukaryotes - 2996 (source: NCBI BLink).	NA	-0.184724	0.567102	0.999102	No
AT1G03820	unknown protein; FUNCTIONS IN: molecular_function unknown; INVOLVED IN: biological_process unknown; LOCATED IN: endomembrane system; EXPRESSED IN: 21 plant structures; EXPRESSED DURING: 13 growth stages; Has 1345 Blast hits to 1122 proteins in 102 species: Archae - 2; Bacteria - 28; Metazoa - 28; Fungi - 30; Plants - 109; Viruses - 0; Other Eukaryotes - 1148 (source: NCBI BLink).	NA	-0.184632	0.416915	0.999102	No
AT3G20160	Terpenoid synthases superfamily protein	NA	-0.18441	0.490702	0.999102	No
AT2G10620	transposable element gene	NA	-0.18436	0.492344	0.999102	No
AT4G00770	unknown protein; Has 127 Blast hits to 120 proteins in 33 species: Archae - 0; Bacteria - 2; Metazoa - 6; Fungi - 8; Plants - 62; Viruses - 3; Other Eukaryotes - 46 (source: NCBI BLink).	TRM9	-0.184234	0.308098	0.999102	No
AT1G10330	Tetratricopeptide repeat (TPR)-like superfamily protein	NA	-0.184229	0.169253	0.999102	No
AT3G29760	Haloacid dehalogenase-like hydrolase (HAD) superfamily protein	NA	-0.184201	0.0732872	0.999102	No
AT3G17845	unknown protein; Has 30201 Blast hits to 17322 proteins in 780 species: Archae - 12; Bacteria - 1396; Metazoa - 17338; Fungi - 3422; Plants - 5037; Viruses - 0; Other Eukaryotes - 2996 (source: NCBI BLink).	NA	-0.184172	0.0582979	0.999102	No
AT4G39390	nucleotide sugar transporter-KT 1	ATNST-KT1	-0.184167	0.140799	0.999102	No
AT3G09640	ascorbate peroxidase 2	APX1B	-0.183902	0.172926	0.999102	No
AT5G45680	FK506-binding protein 13	ATFKBP13	-0.183717	0.129953	0.999102	No
AT1G51405	myosin-related	NA	-0.183574	0.168094	0.999102	No
AT3G49305	FUNCTIONS IN: molecular_function unknown; INVOLVED IN: biological_process unknown; LOCATED IN: endomembrane system; BEST Arabidopsis thaliana protein match is: proline-rich family protein (TAIR:AT3G49300.1); Has 18 Blast hits to 18 proteins in 3 species: Archae - 0; Bacteria - 0; Metazoa - 0; Fungi - 0; Plants - 18; Viruses - 0; Other Eukaryotes - 0 (source: NCBI BLink).	NA	-0.183547	0.153663	0.999102	No
AT3G13120	Ribosomal protein S10p/S20e family protein	NA	-0.183405	0.077066	0.999102	No
AT5G35601	pseudogene, cytoplasmic aconitate hydratase, similar to cytoplasmic aconitate hydratase; blastp match of 77% identity and 2.4e-53 P-value to SP|O04916|ACOC_SOLTU Aconitate hydratase, cytoplasmic (EC 4.2.1.3) (Citrate hydro-lyase) (Aconitase) (Fragment). (Potato) {Solanum tuberosum}	NA	-0.183343	0.452895	0.999102	No
AT3G29633	unknown protein; Has 30201 Blast hits to 17322 proteins in 780 species: Archae - 12; Bacteria - 1396; Metazoa - 17338; Fungi - 3422; Plants - 5037; Viruses - 0; Other Eukaryotes - 2996 (source: NCBI BLink).	NA	-0.183324	0.563849	0.999102	No
AT4G17490	ethylene responsive element binding factor 6	ATERF6	-0.182967	0.661352	0.999102	No
AT5G51150	Mitochondrial import inner membrane translocase subunit Tim17/Tim22/Tim23 family protein	NA	-0.182906	0.111749	0.999102	No
AT5G55135	unknown protein; Has 30201 Blast hits to 17322 proteins in 780 species: Archae - 12; Bacteria - 1396; Metazoa - 17338; Fungi - 3422; Plants - 5037; Viruses - 0; Other Eukaryotes - 2996 (source: NCBI BLink).	NA	-0.182906	0.496828	0.999102	No
AT4G29905	unknown protein; BEST Arabidopsis thaliana protein match is: unknown protein (TAIR:AT5G57123.1); Has 73 Blast hits to 73 proteins in 13 species: Archae - 0; Bacteria - 0; Metazoa - 0; Fungi - 0; Plants - 73; Viruses - 0; Other Eukaryotes - 0 (source: NCBI BLink).	NA	-0.18272	0.276222	0.999102	No
AT3G56970	basic helix-loop-helix (bHLH) DNA-binding superfamily protein	BHLH038	-0.182426	0.11376	0.999102	No
AT1G64930	cytochrome P450, family 87, subfamily A, polypeptide 7	CYP89A7	-0.182381	0.302002	0.999102	No
AT5TE39850	transposable element	NA	-0.182252	0.462051	0.999102	No
AT1G74580	Pentatricopeptide repeat (PPR) superfamily protein	NA	-0.182161	0.445695	0.999102	No
AT3G02780	isopentenyl pyrophosphate:dimethylallyl pyrophosphate isomerase 2	IDI2	-0.182086	0.0432821	0.999102	No
AT5G04386	unknown protein; Has 30201 Blast hits to 17322 proteins in 780 species: Archae - 12; Bacteria - 1396; Metazoa - 17338; Fungi - 3422; Plants - 5037; Viruses - 0; Other Eukaryotes - 2996 (source: NCBI BLink).	NA	-0.182069	0.0598628	0.999102	No
AT2G43490	Ypt/Rab-GAP domain of gyp1p superfamily protein	NA	-0.182063	0.0430533	0.999102	No
AT1G10220	BEST Arabidopsis thaliana protein match is: ZCF37 (TAIR:AT1G59590.1); Has 43 Blast hits to 43 proteins in 15 species: Archae - 0; Bacteria - 2; Metazoa - 7; Fungi - 0; Plants - 27; Viruses - 0; Other Eukaryotes - 7 (source: NCBI BLink).	NA	-0.18196	0.466531	0.999102	No
AT1G77093	Defensin-like (DEFL) family protein	NA	-0.181588	0.202489	0.999102	No
AT5G12150	Rho GTPase activation protein (RhoGAP) with PH domain	NA	-0.181317	0.191596	0.999102	No
AT5G47950	HXXXD-type acyl-transferase family protein	NA	-0.181317	0.221684	0.999102	No
AT1G04250	AUX/IAA transcriptional regulator family protein	AXR3	-0.181193	0.0772062	0.999102	No
AT1G35330	RING/U-box superfamily protein	NA	-0.181165	0.55361	0.999102	No
AT5G41490	F-box associated ubiquitination effector family protein	NA	-0.180862	0.33963	0.999102	No
AT3G09730	unknown protein; Has 1171 Blast hits to 1097 proteins in 212 species: Archae - 14; Bacteria - 83; Metazoa - 583; Fungi - 105; Plants - 149; Viruses - 14; Other Eukaryotes - 223 (source: NCBI BLink).	NA	-0.18081	0.311492	0.999102	No
AT5G47190	Ribosomal protein L19 family protein	NA	-0.180755	0.0759311	0.999102	No
AT1G32810	RING/FYVE/PHD zinc finger superfamily protein	NA	-0.180584	0.291405	0.999102	No
AT1G47495	unknown protein; BEST Arabidopsis thaliana protein match is: unknown protein (TAIR:AT2G45403.1); Has 2 Blast hits to 2 proteins in 1 species: Archae - 0; Bacteria - 0; Metazoa - 0; Fungi - 0; Plants - 2; Viruses - 0; Other Eukaryotes - 0 (source: NCBI BLink).	NA	-0.180569	0.456954	0.999102	No
AT4G09153	low-molecular-weight cysteine-rich 36	LCR36	-0.180451	0.257897	0.999102	No
AT3G61117	unknown protein; Has 30201 Blast hits to 17322 proteins in 780 species: Archae - 12; Bacteria - 1396; Metazoa - 17338; Fungi - 3422; Plants - 5037; Viruses - 0; Other Eukaryotes - 2996 (source: NCBI BLink).	NA	-0.180423	0.447947	0.999102	No
AT1G01520	Homeodomain-like superfamily protein	ASG4	-0.180228	0.323081	0.999102	No
AT1G52830	indole-3-acetic acid 6	IAA6	-0.180169	0.226646	0.999102	No
AT1G10682	other RNA	NA	-0.180121	0.0894174	0.999102	No
AT5G55856	Ubiquitin-like superfamily protein	NA	-0.180077	0.47959	0.999102	No
AT5G21120	ETHYLENE-INSENSITIVE3-like 2	EIL2	-0.180053	0.171672	0.999102	No
AT4G17540	unknown protein; Has 30201 Blast hits to 17322 proteins in 780 species: Archae - 12; Bacteria - 1396; Metazoa - 17338; Fungi - 3422; Plants - 5037; Viruses - 0; Other Eukaryotes - 2996 (source: NCBI BLink).	NA	-0.179916	0.0944853	0.999102	No
AT5G35932	pseudogene, hypothetical protein	NA	-0.179799	0.195909	0.999102	No
AT5G38120	AMP-dependent synthetase and ligase family protein	4CL8	-0.17974	0.16446	0.999102	No
AT1G30190	unknown protein; BEST Arabidopsis thaliana protein match is: unknown protein (TAIR:AT2G34610.1); Has 56 Blast hits to 56 proteins in 13 species: Archae - 0; Bacteria - 0; Metazoa - 0; Fungi - 0; Plants - 44; Viruses - 0; Other Eukaryotes - 12 (source: NCBI BLink).	NA	-0.179652	0.187088	0.999102	No
AT3G04300	RmlC-like cupins superfamily protein	NA	-0.179599	0.129445	0.999102	No
AT1G21327	unknown protein; Has 30201 Blast hits to 17322 proteins in 780 species: Archae - 12; Bacteria - 1396; Metazoa - 17338; Fungi - 3422; Plants - 5037; Viruses - 0; Other Eukaryotes - 2996 (source: NCBI BLink).	NA	-0.179397	0.447163	0.999102	No
AT1G19150	photosystem I light harvesting complex gene 6	LHCA2*1	-0.179378	0.322066	0.999102	No
AT1G28460	AGAMOUS-like 59	AGL59	-0.179286	0.432254	0.999102	No
AT2G02520	RNA-directed DNA polymerase (reverse transcriptase)-related family protein	NA	-0.179264	0.0619396	0.999102	No
AT1G77550	tubulin-tyrosine ligases;tubulin-tyrosine ligases	NA	-0.179173	0.303093	0.999102	No
AT2G35612	FUNCTIONS IN: molecular_function unknown; INVOLVED IN: biological_process unknown; LOCATED IN: endomembrane system; EXPRESSED IN: flower; BEST Arabidopsis thaliana protein match is: Copper amine oxidase family protein (TAIR:AT1G31670.1); Has 35333 Blast hits to 34131 proteins in 2444 species: Archae - 798; Bacteria - 22429; Metazoa - 974; Fungi - 991; Plants - 531; Viruses - 0; Other Eukaryotes -…	NA	-0.179171	0.437986	0.999102	No
AT2G28280	pseudogene, hypothetical protein	NA	-0.179121	0.140905	0.999102	No
AT5G61150	leo1-like family protein	VIP4	-0.179016	0.0320406	0.999102	No
AT3G28180	Cellulose-synthase-like C4	ATCSLC04	-0.178873	0.203187	0.999102	No
AT3G05020	acyl carrier protein 1	ACP	-0.178804	0.0735106	0.999102	No
AT2G30020	Protein phosphatase 2C family protein	NA	-0.178745	0.499306	0.999102	No
AT3G28250	Carbohydrate-binding X8 domain superfamily protein	NA	-0.178727	0.247992	0.999102	No
AT2G32750	Exostosin family protein	NA	-0.178715	0.592266	0.999102	No
AT1G69400	Transducin/WD40 repeat-like superfamily protein	NA	-0.178631	0.240986	0.999102	No
AT5G17730	P-loop containing nucleoside triphosphate hydrolases superfamily protein	NA	-0.178317	0.487589	0.999102	No
AT5G35190	proline-rich extensin-like family protein	EXT13	-0.178297	0.402528	0.999102	No
AT3G06100	NOD26-like intrinsic protein 7;1	NIP7;1	-0.178267	0.452124	0.999102	No
AT1G20500	NA	NA	-0.178194	0.164076	0.999102	No
AT5G40550	SGF29 tudor-like domain	AtSGF29b	-0.178143	0.0858298	0.999102	No
AT2G07599	unknown protein; BEST Arabidopsis thaliana protein match is: unknown protein (TAIR:ATMG01040.1).	NA	-0.178059	0.048224	0.999102	No
AT1G11850	unknown protein; FUNCTIONS IN: molecular_function unknown; INVOLVED IN: biological_process unknown; LOCATED IN: endomembrane system; EXPRESSED IN: 19 plant structures; EXPRESSED DURING: 12 growth stages; Has 38777 Blast hits to 8185 proteins in 741 species: Archae - 46; Bacteria - 14846; Metazoa - 13013; Fungi - 1392; Plants - 5894; Viruses - 543; Other Eukaryotes - 3043 (source: NCBI BLink).	NA	-0.178016	0.267258	0.999102	No
AT4G17280	Auxin-responsive family protein	NA	-0.177953	0.467485	0.999102	No
AT1G74670	Gibberellin-regulated family protein	GASA6	-0.177604	0.0413921	0.999102	No
AT5G53740	unknown protein; FUNCTIONS IN: molecular_function unknown; INVOLVED IN: biological_process unknown; LOCATED IN: chloroplast; EXPRESSED IN: synergid; BEST Arabidopsis thaliana protein match is: unknown protein (TAIR:AT5G53905.1); Has 1807 Blast hits to 1807 proteins in 277 species: Archae - 0; Bacteria - 0; Metazoa - 736; Fungi - 347; Plants - 385; Viruses - 0; Other Eukaryotes - 339 (source: NCBI…	NA	-0.177539	0.28828	0.999102	No
AT3G53060	SKP1-like 6	ASK6	-0.177485	0.555539	0.999102	No
AT3G26805	pseudogene, aspartic protease, blastp match of 37% identity and 5.3e-11 P-value to GP|4389326|pdb|1B5F|A Chain A, Native Cardosin A From Cynara Cardunculus L. >GP|6729875|pdb|1B5F|C Chain C, Native Cardosin A From Cynara Cardunculus L	NA	-0.177458	0.257716	0.999102	No
AT1G58010	pseudogene, putative ribosomal protein, blastp match of 70% identity and 8.4e-15 P-value to GP|5762260|dbj|BAA83471.1||AB008848 Csf-3 {Cucumis sativus}	NA	-0.177448	0.349339	0.999102	No
AT4G15650	unknown protein; FUNCTIONS IN: molecular_function unknown; INVOLVED IN: N-terminal protein myristoylation; LOCATED IN: cellular_component unknown; EXPRESSED IN: male gametophyte, flower, pollen tube; EXPRESSED DURING: L mature pollen stage, M germinated pollen stage, 4 anthesis; Has 5184 Blast hits to 3451 proteins in 562 species: Archae - 30; Bacteria - 838; Metazoa - 1576; Fungi - 798; Plants -…	NA	-0.177383	0.396281	0.999102	No
AT4G35970	ascorbate peroxidase 5	APX5	-0.177371	0.382673	0.999102	No
AT3G01710	TPX2 (targeting protein for Xklp2) protein family	NA	-0.177217	0.438343	0.999102	No
AT4G07380	unknown protein; Has 30201 Blast hits to 17322 proteins in 780 species: Archae - 12; Bacteria - 1396; Metazoa - 17338; Fungi - 3422; Plants - 5037; Viruses - 0; Other Eukaryotes - 2996 (source: NCBI BLink).	NA	-0.177128	0.49253	0.999102	No
AT4G10603	S locus-related glycoprotein 1 (SLR1) binding pollen coat protein family	NA	-0.177096	0.205644	0.999102	No
AT3G25860	2-oxoacid dehydrogenases acyltransferase family protein	LTA2	-0.176946	0.0386919	0.999102	No
AT3G23245	unknown protein; Has 5 Blast hits to 4 proteins in 2 species: Archae - 0; Bacteria - 0; Metazoa - 0; Fungi - 0; Plants - 2; Viruses - 0; Other Eukaryotes - 3 (source: NCBI BLink).	NA	-0.176774	0.461354	0.999102	No
AT5G07910	Leucine-rich repeat (LRR) family protein	NA	-0.176685	0.122481	0.999102	No
AT4G26790	GDSL-like Lipase/Acylhydrolase superfamily protein	NA	-0.176634	0.0768611	0.999102	No
AT4G38820	unknown protein; Has 4 Blast hits to 4 proteins in 1 species: Archae - 0; Bacteria - 0; Metazoa - 0; Fungi - 0; Plants - 4; Viruses - 0; Other Eukaryotes - 0 (source: NCBI BLink).	NA	-0.176559	0.0787403	0.999102	No
AT3G61177	low-molecular-weight cysteine-rich 53	LCR53	-0.176501	0.0691692	0.999102	No
AT4G37800	xyloglucan endotransglucosylase/hydrolase 7	XTH7	-0.176479	0.394245	0.999102	No
AT3G52090	DNA-directed RNA polymerase, RBP11-like	ATRPB13.6	-0.1763	0.058648	0.999102	No
AT3TE49075	transposable element	NA	-0.176234	0.280999	0.999102	No
AT4G26220	S-adenosyl-L-methionine-dependent methyltransferases superfamily protein	CCoAOMT7	-0.175975	0.0832744	0.999102	No
AT1G08580	unknown protein; Has 39 Blast hits to 39 proteins in 15 species: Archae - 0; Bacteria - 0; Metazoa - 0; Fungi - 0; Plants - 35; Viruses - 0; Other Eukaryotes - 4 (source: NCBI BLink).	NA	-0.175879	0.157314	0.999102	No
AT2G40480	Plant protein of unknown function (DUF827)	NA	-0.175866	0.0459612	0.999102	No
AT1G26710	unknown protein; BEST Arabidopsis thaliana protein match is: unknown protein (TAIR:AT1G26720.1); Has 9 Blast hits to 9 proteins in 2 species: Archae - 0; Bacteria - 0; Metazoa - 0; Fungi - 0; Plants - 9; Viruses - 0; Other Eukaryotes - 0 (source: NCBI BLink).	NA	-0.175815	0.147695	0.999102	No
AT3G53420	plasma membrane intrinsic protein 2A	AtPIP2;1	-0.175737	0.0480336	0.999102	No
AT4G33925	unknown protein; Has 30201 Blast hits to 17322 proteins in 780 species: Archae - 12; Bacteria - 1396; Metazoa - 17338; Fungi - 3422; Plants - 5037; Viruses - 0; Other Eukaryotes - 2996 (source: NCBI BLink).	SSN2	-0.175688	0.0988136	0.999102	No
AT2G36830	gamma tonoplast intrinsic protein	GAMMA-TIP	-0.175675	0.126138	0.999102	No
AT1G08840	DNA replication helicase, putative	emb2411	-0.175645	0.277463	0.999102	No
AT3G29150	pseudogene of F-box family protein	NA	-0.175628	0.293551	0.999102	No
AT4G00225	pseudogene, similar to sucrose transporter SUC1, blastp match of 53% identity and 2.0e-09 P-value to GP|28371870|gb|AAO38059.1||AY190281 sucrose transporter SUC1 {Brassica napus}	NA	-0.175463	0.519259	0.999102	No
AT2G26620	Pectin lyase-like superfamily protein	NA	-0.175334	0.167602	0.999102	No
AT3G42390	unknown protein; Has 1 Blast hits to 1 proteins in 1 species: Archae - 0; Bacteria - 0; Metazoa - 0; Fungi - 0; Plants - 1; Viruses - 0; Other Eukaryotes - 0 (source: NCBI BLink).	NA	-0.175104	0.586792	0.999102	No
AT1G02650	Tetratricopeptide repeat (TPR)-like superfamily protein	NA	-0.175086	0.293554	0.999102	No
AT1G11185	other RNA	NA	-0.175068	0.165019	0.999102	No
AT1G62333	unknown protein; FUNCTIONS IN: molecular_function unknown; INVOLVED IN: biological_process unknown; LOCATED IN: chloroplast; Has 30201 Blast hits to 17322 proteins in 780 species: Archae - 12; Bacteria - 1396; Metazoa - 17338; Fungi - 3422; Plants - 5037; Viruses - 0; Other Eukaryotes - 2996 (source: NCBI BLink).	NA	-0.175029	0.21987	0.999102	No
AT4G29650	Cytidine/deoxycytidylate deaminase family protein	NA	-0.175005	0.406178	0.999102	No
AT3G55440	triosephosphate isomerase	ATCTIMC	-0.174895	0.339021	0.999102	No
AT5G26200	Mitochondrial substrate carrier family protein	NA	-0.174857	0.0654867	0.999102	No
AT5G17165	unknown protein; FUNCTIONS IN: molecular_function unknown; INVOLVED IN: biological_process unknown; LOCATED IN: cellular_component unknown; BEST Arabidopsis thaliana protein match is: unknown protein (TAIR:AT3G03150.1); Has 39 Blast hits to 39 proteins in 11 species: Archae - 0; Bacteria - 0; Metazoa - 0; Fungi - 0; Plants - 39; Viruses - 0; Other Eukaryotes - 0 (source: NCBI BLink).	NA	-0.174821	0.0996813	0.999102	No
AT2G27260	Late embryogenesis abundant (LEA) hydroxyproline-rich glycoprotein family	NA	-0.174799	0.0697754	0.999102	No
AT4G34710	arginine decarboxylase 2	ADC2	-0.174727	0.268091	0.999102	No
AT1G03030	P-loop containing nucleoside triphosphate hydrolases superfamily protein	NA	-0.174659	0.184573	0.999102	No
AT3G11773	Thioredoxin superfamily protein	NA	-0.174537	0.405294	0.999102	No
AT4G11010	nucleoside diphosphate kinase 3	NDPK3	-0.174463	0.134235	0.999102	No
AT2G13620	cation/hydrogen exchanger 15	ATCHX15	-0.174399	0.292087	0.999102	No
AT3G31395	transposable element gene	NA	-0.174322	0.469617	0.999102	No
AT1G49700	NA	NA	-0.174308	0.142378	0.999102	No
AT2G42835	other RNA	NA	-0.174212	0.392934	0.999102	No
AT5G25420	Xanthine/uracil/vitamin C permease	NA	-0.174209	0.466946	0.999102	No
AT1G11780	oxidoreductase, 2OG-Fe(II) oxygenase family protein	NA	-0.174194	0.246273	0.999102	No
AT4G32540	Flavin-binding monooxygenase family protein	YUC	-0.174101	0.189652	0.999102	No
AT3G04855	unknown protein; Has 30201 Blast hits to 17322 proteins in 780 species: Archae - 12; Bacteria - 1396; Metazoa - 17338; Fungi - 3422; Plants - 5037; Viruses - 0; Other Eukaryotes - 2996 (source: NCBI BLink).	NA	-0.174045	0.439393	0.999102	No
AT5G64720	Protein of unknown function (DUF1278)	EC1.5	-0.173889	0.150754	0.999102	No
AT3G20950	cytochrome P450, family 705, subfamily A, polypeptide 32	CYP705A32	-0.173804	0.406728	0.999102	No
AT5G38344	Toll-Interleukin-Resistance (TIR) domain family protein	NA	-0.173755	0.13372	0.999102	No
AT3G17570	F-box and associated interaction domains-containing protein	NA	-0.173692	0.39162	0.999102	No
AT1G31230	aspartate kinase-homoserine dehydrogenase i	AK-HSDH	-0.173668	0.236752	0.999102	No
AT5G28824	other RNA	NA	-0.173626	0.204538	0.999102	No
AT4G18500	unknown protein; Has 2 Blast hits to 2 proteins in 1 species: Archae - 0; Bacteria - 0; Metazoa - 0; Fungi - 0; Plants - 2; Viruses - 0; Other Eukaryotes - 0 (source: NCBI BLink).	NA	-0.173605	0.53338	0.999102	No
AT3G50808	PLATZ transcription factor family protein	NA	-0.173602	0.592929	0.999102	No
AT1G13420	sulfotransferase 4B	ATST4B	-0.173553	0.113367	0.999102	No
AT2G06645	unknown protein; BEST Arabidopsis thaliana protein match is: unknown protein (TAIR:AT2G06570.1); Has 6 Blast hits to 6 proteins in 1 species: Archae - 0; Bacteria - 0; Metazoa - 0; Fungi - 0; Plants - 6; Viruses - 0; Other Eukaryotes - 0 (source: NCBI BLink).	NA	-0.173477	0.44172	0.999102	No
AT2G23985	unknown protein; Has 2 Blast hits to 2 proteins in 1 species: Archae - 0; Bacteria - 0; Metazoa - 0; Fungi - 0; Plants - 2; Viruses - 0; Other Eukaryotes - 0 (source: NCBI BLink).	NA	-0.173457	0.181971	0.999102	No
AT1G47660	unknown protein; Has 5165 Blast hits to 2753 proteins in 450 species: Archae - 12; Bacteria - 1193; Metazoa - 731; Fungi - 361; Plants - 761; Viruses - 176; Other Eukaryotes - 1931 (source: NCBI BLink).	NA	-0.17337	0.105009	0.999102	No
AT1G35035	Plant thionin family protein	NA	-0.173286	0.199756	0.999102	No
AT3G61090	Putative endonuclease or glycosyl hydrolase	NA	-0.173247	0.109717	0.999102	No
AT4G16820	alpha/beta-Hydrolases superfamily protein	PLA-I{beta]2	-0.173245	0.156091	0.999102	No
AT5G63820	Protein of unknown function (DUF626)	NA	-0.173153	0.472941	0.999102	No
AT3G54080	Concanavalin A-like lectin family protein	NA	-0.173046	0.110664	0.999102	No
AT2G34800	unknown protein; Has 1 Blast hits to 1 proteins in 1 species: Archae - 0; Bacteria - 0; Metazoa - 0; Fungi - 0; Plants - 1; Viruses - 0; Other Eukaryotes - 0 (source: NCBI BLink).	NA	-0.172913	0.398231	0.999102	No
AT2G44010	unknown protein; BEST Arabidopsis thaliana protein match is: unknown protein (TAIR:AT3G59880.1); Has 18 Blast hits to 18 proteins in 7 species: Archae - 0; Bacteria - 0; Metazoa - 0; Fungi - 0; Plants - 18; Viruses - 0; Other Eukaryotes - 0 (source: NCBI BLink).	NA	-0.172805	0.0965646	0.999102	No
AT3G46300	unknown protein; BEST Arabidopsis thaliana protein match is: unknown protein (TAIR:AT3G46310.1); Has 37 Blast hits to 37 proteins in 10 species: Archae - 0; Bacteria - 0; Metazoa - 0; Fungi - 0; Plants - 37; Viruses - 0; Other Eukaryotes - 0 (source: NCBI BLink).	NA	-0.17273	0.483892	0.999102	No
AT3G06930	protein arginine methyltransferase 4B	ATPRMT4B	-0.172717	0.504331	0.999102	No
AT4G05470	RNI-like superfamily protein	NA	-0.172708	0.520505	0.999102	No
AT1G54550	F-box and associated interaction domains-containing protein	NA	-0.172658	0.26083	0.999102	No
AT2G37980	O-fucosyltransferase family protein	NA	-0.172546	0.239959	0.999102	No
AT1G72230	Cupredoxin superfamily protein	NA	-0.172405	0.105675	0.999102	No
AT1G03630	protochlorophyllide oxidoreductase C	POR C	-0.172346	0.453387	0.999102	No
AT1G35680	Ribosomal protein L21	RPL21C	-0.17231	0.123319	0.999102	No
AT2G20562	unknown protein; LOCATED IN: endomembrane system; BEST Arabidopsis thaliana protein match is: unknown protein (TAIR:AT2G31090.1); Has 70 Blast hits to 70 proteins in 13 species: Archae - 0; Bacteria - 0; Metazoa - 0; Fungi - 0; Plants - 70; Viruses - 0; Other Eukaryotes - 0 (source: NCBI BLink).	NA	-0.172186	0.221721	0.999102	No
AT2G25095	MIR156A; miRNA	MIR156A	-0.172137	0.0610753	0.999102	No
AT2G27380	extensin proline-rich 1	ATEPR1	-0.171987	0.166096	0.999102	No
AT5G03940	chloroplast signal recognition particle 54 kDa subunit	54CP	-0.171948	0.0648605	0.999102	No
AT1G14048	GCK domain-containing protein	NA	-0.171887	0.215054	0.999102	No
AT4G31615	Transcriptional factor B3 family protein	NA	-0.171877	0.606082	0.999102	No
AT5G52882	P-loop containing nucleoside triphosphate hydrolases superfamily protein	NA	-0.171866	0.295051	0.999102	No
AT5G57640	GCK domain-containing protein	NA	-0.17174	0.369953	0.999102	No
AT3G52350	D111/G-patch domain-containing protein	NA	-0.171676	0.476386	0.999102	No
AT1G14071	MIR830a; miRNA	MIR830A	-0.17161	0.11816	0.999102	No
AT4G34850	Chalcone and stilbene synthase family protein	LAP5	-0.171355	0.164725	0.999102	No
AT3G05240	mitochondrial editing factor 19	MEF19	-0.171268	0.279676	0.999102	No
AT4G16141	GATA type zinc finger transcription factor family protein	NA	-0.171216	0.267406	0.999102	No
AT2G28950	expansin A6	ATEXP6	-0.171093	0.230319	0.999102	No
AT1G16490	myb domain protein 58	ATMYB58	-0.171068	0.0496373	0.999102	No
AT2G37610	unknown protein; Has 21 Blast hits to 21 proteins in 5 species: Archae - 0; Bacteria - 0; Metazoa - 0; Fungi - 0; Plants - 21; Viruses - 0; Other Eukaryotes - 0 (source: NCBI BLink).	NA	-0.171055	0.188796	0.999102	No
AT5G28520	Mannose-binding lectin superfamily protein	NA	-0.170977	0.151877	0.999102	No
AT3G24130	Pectin lyase-like superfamily protein	NA	-0.170951	0.488357	0.999102	No
AT1G73120	unknown protein; FUNCTIONS IN: molecular_function unknown; INVOLVED IN: response to oxidative stress; EXPRESSED IN: root, cultured cell; Has 36 Blast hits to 36 proteins in 8 species: Archae - 0; Bacteria - 0; Metazoa - 0; Fungi - 0; Plants - 36; Viruses - 0; Other Eukaryotes - 0 (source: NCBI BLink).	NA	-0.170943	0.145712	0.999102	No
AT2G45100	Cyclin/Brf1-like TBP-binding protein	NA	-0.170927	0.115233	0.999102	No
AT1G10538	pseudogene of CPL4 (phosphoprotein phosphatase)	NA	-0.170883	0.376931	0.999102	No
AT3G44735	PHYTOSULFOKINE 3 PRECURSOR	ATPSK3	-0.170829	0.239667	0.999102	No
AT2G30170	Protein phosphatase 2C family protein	PBCP	-0.170494	0.0782049	0.999102	No
AT1G53520	Chalcone-flavanone isomerase family protein	AtFAP3	-0.170488	0.29758	0.999102	No
AT3G62820	Plant invertase/pectin methylesterase inhibitor superfamily protein	NA	-0.170474	0.0959671	0.999102	No
AT1G58370	glycosyl hydrolase family 10 protein / carbohydrate-binding domain-containing protein	ATXYN1	-0.170431	0.335096	0.999102	No
AT1G29700	Metallo-hydrolase/oxidoreductase superfamily protein	NA	-0.17038	0.17816	0.999102	No
AT2G03955	Cysteine-rich protein	NA	-0.170324	0.470831	0.999102	No
AT5G24355	unknown protein; BEST Arabidopsis thaliana protein match is: unknown protein (TAIR:AT5G11220.1); Has 30201 Blast hits to 17322 proteins in 780 species: Archae - 12; Bacteria - 1396; Metazoa - 17338; Fungi - 3422; Plants - 5037; Viruses - 0; Other Eukaryotes - 2996 (source: NCBI BLink).	NA	-0.170266	0.490389	0.999102	No
AT5G20830	sucrose synthase 1	ASUS1	-0.170248	0.205063	0.999102	No
AT5G15010	Tetratricopeptide repeat (TPR)-like superfamily protein	NA	-0.170189	0.368308	0.999102	No
AT5G01090	Concanavalin A-like lectin family protein	NA	-0.170173	0.0520652	0.999102	No
AT1G64100	pentatricopeptide (PPR) repeat-containing protein	NA	-0.170155	0.102976	0.999102	No
AT1G33390	RNA helicase family protein	ATFAS4	-0.170095	0.171345	0.999102	No
AT2G25470	receptor like protein 21	AtRLP21	-0.170022	0.519185	0.999102	No
AT4G18425	Protein of unknown function (DUF679)	NA	-0.169954	0.104368	0.999102	No
AT1G67820	Protein phosphatase 2C family protein	NA	-0.169917	0.0775316	0.999102	No
AT2G11990	pseudogene, fragment of a MADS-box protein, blastp match of 43% identity and 3.7e-14 P-value to GP|2735764|gb|AAB94005.1||AF008651 MADS transcriptional factor; STMADS16 {Solanum tuberosum}	AGL88	-0.169895	0.363346	0.999102	No
AT1G34390	auxin response factor 22	ARF22	-0.169884	0.536804	0.999102	No
AT3G60020	SKP1-like 5	ASK5	-0.169816	0.470735	0.999102	No
AT5G36190	FUNCTIONS IN: molecular_function unknown; INVOLVED IN: biological_process unknown; LOCATED IN: endomembrane system; BEST Arabidopsis thaliana protein match is: F-box and associated interaction domains-containing protein (TAIR:AT5G36200.1); Has 1807 Blast hits to 1807 proteins in 277 species: Archae - 0; Bacteria - 0; Metazoa - 736; Fungi - 347; Plants - 385; Viruses - 0; Other Eukaryotes - 339 (s…	NA	-0.169798	0.406174	0.999102	No
AT3TE61035	transposable element	NA	-0.169791	0.640034	0.999102	No
AT1G27280	Paired amphipathic helix (PAH2) superfamily protein	NA	-0.16974	0.370439	0.999102	No
AT2G13422	unknown protein; Has 30201 Blast hits to 17322 proteins in 780 species: Archae - 12; Bacteria - 1396; Metazoa - 17338; Fungi - 3422; Plants - 5037; Viruses - 0; Other Eukaryotes - 2996 (source: NCBI BLink).	NA	-0.169639	0.531279	0.999102	No
AT2G35890	calcium-dependent protein kinase 25	CPK25	-0.16959	0.613228	0.999102	No
AT5G57790	unknown protein; Has 13 Blast hits to 11 proteins in 5 species: Archae - 0; Bacteria - 0; Metazoa - 0; Fungi - 0; Plants - 13; Viruses - 0; Other Eukaryotes - 0 (source: NCBI BLink).	NA	-0.16953	0.158526	0.999102	No
AT1G23560	Domain of unknown function (DUF220)	NA	-0.169504	0.0669485	0.999102	No
AT4G20990	alpha carbonic anhydrase 4	ACA4	-0.169386	0.179143	0.999102	No
AT1G20610	Cyclin B2;3	CYCB2;3	-0.169319	0.128756	0.999102	No
AT1G60190	ARM repeat superfamily protein	AtPUB19	-0.169298	0.47074	0.999102	No
AT1G34065	S-adenosylmethionine carrier 2	SAMC2	-0.169114	0.151162	0.999102	No
AT2G02660	F-box associated ubiquitination effector family protein	NA	-0.169103	0.0768802	0.999102	No
AT5G38550	Mannose-binding lectin superfamily protein	NA	-0.169088	0.150909	0.999102	No
AT1G80200	unknown protein; FUNCTIONS IN: molecular_function unknown; INVOLVED IN: biological_process unknown; LOCATED IN: endomembrane system; BEST Arabidopsis thaliana protein match is: unknown protein (TAIR:AT5G11280.1); Has 49 Blast hits to 49 proteins in 13 species: Archae - 0; Bacteria - 0; Metazoa - 0; Fungi - 0; Plants - 49; Viruses - 0; Other Eukaryotes - 0 (source: NCBI BLink).	NA	-0.168896	0.119926	0.999102	No
AT4G00890	proline-rich family protein	NA	-0.168786	0.0785365	0.999102	No
AT4G13885	Polynucleotidyl transferase, ribonuclease H-like superfamily protein	NA	-0.168738	0.349542	0.999102	No
AT5G24630	double-stranded DNA binding	BIN4	-0.168661	0.26817	0.999102	No
AT4G39030	MATE efflux family protein	EDS5	-0.16861	0.255383	0.999102	No
AT2G32660	receptor like protein 22	AtRLP22	-0.168535	0.374753	0.999102	No
AT2G39580	CONTAINS InterPro DOMAIN/s: Putative zinc-finger domain (InterPro:IPR019607); Has 249 Blast hits to 219 proteins in 85 species: Archae - 0; Bacteria - 144; Metazoa - 29; Fungi - 8; Plants - 50; Viruses - 0; Other Eukaryotes - 18 (source: NCBI BLink).	NA	-0.168533	0.419723	0.999102	No
AT1G67785	unknown protein; Has 30 Blast hits to 30 proteins in 12 species: Archae - 0; Bacteria - 0; Metazoa - 0; Fungi - 0; Plants - 30; Viruses - 0; Other Eukaryotes - 0 (source: NCBI BLink).	NA	-0.168527	0.160555	0.999102	No
AT2G23530	Zinc-finger domain of monoamine-oxidase A repressor R1	NA	-0.168459	0.517118	0.999102	No
AT4G19740	Glycosyl hydrolase superfamily protein	NA	-0.168393	0.48822	0.999102	No
AT4G13380	Heavy metal transport/detoxification superfamily protein	MEE56	-0.168355	0.465217	0.999102	No
AT5G66620	DA1-related protein 6	DAR6	-0.168281	0.473763	0.999102	No
AT5G55680	glycine-rich protein	NA	-0.168256	0.50454	0.999102	No
AT5G53690	unknown protein; Has 1807 Blast hits to 1807 proteins in 277 species: Archae - 0; Bacteria - 0; Metazoa - 736; Fungi - 347; Plants - 385; Viruses - 0; Other Eukaryotes - 339 (source: NCBI BLink).	NA	-0.168222	0.19568	0.999102	No
ATMG01390	Mitochondrial 18S ribosomal RNA, which is a component of the 30S small subunit of mitochondrial ribosome. The rRNA is degraded by a polynucleotide phosphorylase-like protein (AtmtPNPase).	RRN18	-0.168115	0.250423	0.999102	No
AT4G29020	glycine-rich protein	NA	-0.168081	0.23485	0.999102	No
AT1G30990	Polyketide cyclase/dehydrase and lipid transport superfamily protein	NA	-0.168053	0.0514065	0.999102	No
AT1G11785	unknown protein; FUNCTIONS IN: molecular_function unknown; INVOLVED IN: biological_process unknown; LOCATED IN: cellular_component unknown; Has 2 Blast hits to 2 proteins in 1 species: Archae - 0; Bacteria - 0; Metazoa - 0; Fungi - 0; Plants - 2; Viruses - 0; Other Eukaryotes - 0 (source: NCBI BLink).	NA	-0.168023	0.22529	0.999102	No
AT5G62340	Plant invertase/pectin methylesterase inhibitor superfamily protein	NA	-0.167915	0.392345	0.999102	No
AT3G27860	Tudor/PWWP/MBT superfamily protein	NA	-0.167875	0.417891	0.999102	No
AT3G17620	F-box and associated interaction domains-containing protein	NA	-0.167793	0.530513	0.999102	No
AT5G44600	S-adenosyl-L-methionine-dependent methyltransferases superfamily protein	NA	-0.167764	0.184752	0.999102	No
AT5G25370	phospholipase D alpha 3	PLDALPHA3	-0.167571	0.212306	0.999102	No
AT1G73780	Bifunctional inhibitor/lipid-transfer protein/seed storage 2S albumin superfamily protein	NA	-0.167497	0.112646	0.999102	No
AT5G48750	Cytochrome b561/ferric reductase transmembrane with DOMON related domain	NA	-0.167458	0.437718	0.999102	No
AT1G68500	unknown protein; BEST Arabidopsis thaliana protein match is: unknown protein (TAIR:AT1G25422.1); Has 16 Blast hits to 16 proteins in 6 species: Archae - 0; Bacteria - 0; Metazoa - 0; Fungi - 0; Plants - 16; Viruses - 0; Other Eukaryotes - 0 (source: NCBI BLink).	NA	-0.167392	0.148085	0.999102	No
AT1G65090	unknown protein; BEST Arabidopsis thaliana protein match is: unknown protein (TAIR:AT5G36100.1); Has 1435 Blast hits to 1033 proteins in 192 species: Archae - 0; Bacteria - 61; Metazoa - 511; Fungi - 123; Plants - 100; Viruses - 42; Other Eukaryotes - 598 (source: NCBI BLink).	NA	-0.16735	0.248836	0.999102	No
AT3G61930	unknown protein; FUNCTIONS IN: molecular_function unknown; INVOLVED IN: N-terminal protein myristoylation; EXPRESSED IN: 11 plant structures; EXPRESSED DURING: 4 anthesis, C globular stage, petal differentiation and expansion stage; Has 11 Blast hits to 11 proteins in 5 species: Archae - 0; Bacteria - 0; Metazoa - 0; Fungi - 0; Plants - 11; Viruses - 0; Other Eukaryotes - 0 (source: NCBI BLink).	NA	-0.167259	0.149269	0.999102	No
AT3G09120	Protein of unknown function (DUF674)	NA	-0.167164	0.101642	0.999102	No
AT4G09880	unknown protein; Has 2 Blast hits to 2 proteins in 1 species: Archae - 0; Bacteria - 0; Metazoa - 0; Fungi - 0; Plants - 2; Viruses - 0; Other Eukaryotes - 0 (source: NCBI BLink).	NA	-0.167155	0.477445	0.999102	No
AT1G22590	AGAMOUS-like 87	AGL87	-0.167097	0.0576016	0.999102	No
AT3G24516	unknown protein; Has 30201 Blast hits to 17322 proteins in 780 species: Archae - 12; Bacteria - 1396; Metazoa - 17338; Fungi - 3422; Plants - 5037; Viruses - 0; Other Eukaryotes - 2996 (source: NCBI BLink).	NA	-0.166909	0.432367	0.999102	No
AT3G55110	ABC-2 type transporter family protein	ABCG18	-0.166832	0.289293	0.999102	No
AT1G59725	DNAJ heat shock family protein	NA	-0.166828	0.492942	0.999102	No
AT2G41240	basic helix-loop-helix protein 100	BHLH100	-0.166719	0.177054	0.999102	No
AT2G25685	SCR-like 17	SCRL17	-0.166716	0.198786	0.999102	No
AT2G33280	Major facilitator superfamily protein	NA	-0.166709	0.604416	0.999102	No
AT2G20818	pseudogene of protein containing methyl-CpG-binding domain	NA	-0.1667	0.24764	0.999102	No
AT2G04039	unknown protein; FUNCTIONS IN: molecular_function unknown; LOCATED IN: chloroplast; EXPRESSED IN: 21 plant structures; EXPRESSED DURING: 13 growth stages; CONTAINS InterPro DOMAIN/s: Protein of unknown function DUF2996 (InterPro:IPR021374); Has 159 Blast hits to 159 proteins in 52 species: Archae - 0; Bacteria - 76; Metazoa - 0; Fungi - 0; Plants - 38; Viruses - 0; Other Eukaryotes - 45 (source: …	NA	-0.166698	0.243774	0.999102	No
AT3G47140	F-box associated ubiquitination effector family protein	NA	-0.166679	0.548847	0.999102	No
AT2G07215	unknown protein; BEST Arabidopsis thaliana protein match is: unknown protein (TAIR:AT2G10965.1); Has 30201 Blast hits to 17322 proteins in 780 species: Archae - 12; Bacteria - 1396; Metazoa - 17338; Fungi - 3422; Plants - 5037; Viruses - 0; Other Eukaryotes - 2996 (source: NCBI BLink).	NA	-0.16662	0.456107	0.999102	No
AT1G52050	Mannose-binding lectin superfamily protein	NA	-0.166553	0.190432	0.999102	No
AT3G04920	Ribosomal protein S24e family protein	NA	-0.16636	0.140455	0.999102	No
AT5G03760	Nucleotide-diphospho-sugar transferases superfamily protein	ATCSLA09	-0.166312	0.297868	0.999102	No
AT1G68280	Thioesterase superfamily protein	NA	-0.166247	0.150963	0.999102	No
AT3G14970	RING/U-box superfamily protein	NA	-0.166136	0.144241	0.999102	No
AT3G20580	COBRA-like protein 10 precursor	COBL10	-0.166128	0.536903	0.999102	No
AT1G73066	Leucine-rich repeat family protein	NA	-0.166047	0.404324	0.999102	No
AT4G19990	FAR1-related sequence 1	FRS1	-0.165998	0.215625	0.999102	No
AT1G25450	3-ketoacyl-CoA synthase 5	CER60	-0.165956	0.117438	0.999102	No
AT1G26355	SPIRAL1-like1	SP1L1	-0.165901	0.319808	0.999102	No
AT2G17680	Arabidopsis protein of unknown function (DUF241)	NA	-0.165864	0.128592	0.999102	No
AT3G01960	unknown protein; Has 13 Blast hits to 13 proteins in 5 species: Archae - 0; Bacteria - 0; Metazoa - 0; Fungi - 0; Plants - 13; Viruses - 0; Other Eukaryotes - 0 (source: NCBI BLink).	NA	-0.165842	0.146609	0.999102	No
AT2G34460	NAD(P)-binding Rossmann-fold superfamily protein	NA	-0.16581	0.17379	0.999102	No
AT4G20370	PEBP (phosphatidylethanolamine-binding protein) family protein	TSF	-0.165784	0.53175	0.999102	No
AT1G32337	unknown protein; BEST Arabidopsis thaliana protein match is: unknown protein (TAIR:AT3G46390.1); Has 35333 Blast hits to 34131 proteins in 2444 species: Archae - 798; Bacteria - 22429; Metazoa - 974; Fungi - 991; Plants - 531; Viruses - 0; Other Eukaryotes - 9610 (source: NCBI BLink).	NA	-0.165775	0.417789	0.999102	No
AT5G53260	Seed maturation protein	NA	-0.165705	0.0559163	0.999102	No
AT2G25450	2-oxoglutarate (2OG) and Fe(II)-dependent oxygenase superfamily protein	NA	-0.165699	0.264542	0.999102	No
AT2G03250	EXS (ERD1/XPR1/SYG1) family protein	NA	-0.165694	0.184282	0.999102	No
AT4G30620	Uncharacterised BCR, YbaB family COG0718	NA	-0.165659	0.144963	0.999102	No
AT3G23470	Cyclopropane-fatty-acyl-phospholipid synthase	NA	-0.165584	0.111267	0.999102	No
AT3G22690	NA	NA	-0.16558	0.0696679	0.999102	No
AT2G01860	Tetratricopeptide repeat (TPR)-like superfamily protein	EMB975	-0.165551	0.139094	0.999102	No
AT4G18823	Defensin-like (DEFL) family protein	NA	-0.165527	0.321356	0.999102	No
AT1G51410	NAD(P)-binding Rossmann-fold superfamily protein	NA	-0.165507	0.507528	0.999102	No
AT4G04404	C2H2 and C2HC zinc fingers superfamily protein	NA	-0.165476	0.355037	0.999102	No
AT3G26235	unknown protein; Has 4 Blast hits to 4 proteins in 1 species: Archae - 0; Bacteria - 0; Metazoa - 0; Fungi - 0; Plants - 4; Viruses - 0; Other Eukaryotes - 0 (source: NCBI BLink).	NA	-0.165459	0.0573901	0.999102	No
AT2G17940	Plant protein of unknown function (DUF827)	NA	-0.165393	0.138912	0.999102	No
AT3G45450	Double Clp-N motif-containing P-loop nucleoside triphosphate hydrolases superfamily protein	NA	-0.16537	0.538007	0.999102	No
AT3G26650	glyceraldehyde 3-phosphate dehydrogenase A subunit	GAPA	-0.165345	0.0889607	0.999102	No
AT5G55570	unknown protein; LOCATED IN: chloroplast; Has 35333 Blast hits to 34131 proteins in 2444 species: Archae - 798; Bacteria - 22429; Metazoa - 974; Fungi - 991; Plants - 531; Viruses - 0; Other Eukaryotes - 9610 (source: NCBI BLink).	NA	-0.165318	0.273455	0.999102	No
AT2G22620	Rhamnogalacturonate lyase family protein	NA	-0.165246	0.532171	0.999102	No
AT3G27050	unknown protein; Has 43 Blast hits to 43 proteins in 17 species: Archae - 0; Bacteria - 0; Metazoa - 0; Fungi - 0; Plants - 40; Viruses - 0; Other Eukaryotes - 3 (source: NCBI BLink).	NA	-0.165151	0.160624	0.999102	No
AT2G17442	unknown protein; Has 30201 Blast hits to 17322 proteins in 780 species: Archae - 12; Bacteria - 1396; Metazoa - 17338; Fungi - 3422; Plants - 5037; Viruses - 0; Other Eukaryotes - 2996 (source: NCBI BLink).	NA	-0.165084	0.30295	0.999102	No
AT3G46240	BEST Arabidopsis thaliana protein match is: receptor protein kinase-related (TAIR:AT3G46270.1); Has 38685 Blast hits to 11525 proteins in 945 species: Archae - 63; Bacteria - 11586; Metazoa - 8974; Fungi - 2953; Plants - 5350; Viruses - 724; Other Eukaryotes - 9035 (source: NCBI BLink).	NA	-0.165033	0.304246	0.999102	No
AT1G54780	thylakoid lumen 18.3 kDa protein	AtTLP18.3	-0.165018	0.100527	0.999102	No
AT1G29071	SNOR105 (SMALL NUCLEOLAR RNA 105); snoRNA	SNOR105	-0.164983	0.129709	0.999102	No
AT4G04480	unknown protein; LOCATED IN: chloroplast; EXPRESSED IN: flower, pollen tube; EXPRESSED DURING: petal differentiation and expansion stage; BEST Arabidopsis thaliana protein match is: F-box family protein with a domain of unknown function (DUF295) (TAIR:AT4G22030.1); Has 78 Blast hits to 78 proteins in 10 species: Archae - 0; Bacteria - 0; Metazoa - 0; Fungi - 0; Plants - 78; Viruses - 0; Other Euk…	NA	-0.164956	0.388716	0.999102	No
AT5G35066	unknown protein; BEST Arabidopsis thaliana protein match is: unknown protein (TAIR:AT1G48953.1); Has 30201 Blast hits to 17322 proteins in 780 species: Archae - 12; Bacteria - 1396; Metazoa - 17338; Fungi - 3422; Plants - 5037; Viruses - 0; Other Eukaryotes - 2996 (source: NCBI BLink).	NA	-0.164927	0.522006	0.999102	No
AT4G07370	transposable element gene	NA	-0.164817	0.409722	0.999102	No
AT2G03420	unknown protein; Has 38 Blast hits to 38 proteins in 17 species: Archae - 0; Bacteria - 0; Metazoa - 0; Fungi - 0; Plants - 38; Viruses - 0; Other Eukaryotes - 0 (source: NCBI BLink).	NA	-0.164782	0.173762	0.999102	No
AT1G21610	wound-responsive family protein	NA	-0.164667	0.46405	0.999102	No
AT5G50070	Plant invertase/pectin methylesterase inhibitor superfamily protein	NA	-0.164544	0.772751	0.999102	No
AT1G21500	unknown protein; Has 29 Blast hits to 29 proteins in 12 species: Archae - 0; Bacteria - 0; Metazoa - 0; Fungi - 2; Plants - 27; Viruses - 0; Other Eukaryotes - 0 (source: NCBI BLink).	NA	-0.164491	0.165321	0.999102	No
AT2G27385	Pollen Ole e 1 allergen and extensin family protein	NA	-0.164297	0.20575	0.999102	No
AT1G12240	Glycosyl hydrolases family 32 protein	ATBETAFRUCT4	-0.164216	0.200344	0.999102	No
AT4G07350	unknown protein; BEST Arabidopsis thaliana protein match is: unknown protein (TAIR:AT1G40129.1); Has 30201 Blast hits to 17322 proteins in 780 species: Archae - 12; Bacteria - 1396; Metazoa - 17338; Fungi - 3422; Plants - 5037; Viruses - 0; Other Eukaryotes - 2996 (source: NCBI BLink).	NA	-0.164125	0.427145	0.999102	No
AT5G33434	transposable element gene	NA	-0.164055	0.467602	0.999102	No
AT2G33130	ralf-like 18	RALF18	-0.164051	0.388822	0.999102	No
AT2G46600	Calcium-binding EF-hand family protein	NA	-0.164048	0.299263	0.999102	No
AT3G16690	Nodulin MtN3 family protein	AtSWEET16	-0.163959	0.118102	0.999102	No
AT1G52220	FUNCTIONS IN: molecular_function unknown; INVOLVED IN: biological_process unknown; LOCATED IN: chloroplast thylakoid membrane, chloroplast; EXPRESSED IN: 23 plant structures; EXPRESSED DURING: 13 growth stages; BEST Arabidopsis thaliana protein match is: photosystem I P subunit (TAIR:AT2G46820.2); Has 291 Blast hits to 291 proteins in 50 species: Archae - 0; Bacteria - 90; Metazoa - 0; Fungi - 0;…	CURT1C	-0.163947	0.170274	0.999102	No
AT5G35917	cytochrome P450, family 79, subfamily A, polypeptide 3 pseudogene	CYP79A3P	-0.163932	0.215377	0.999102	No
AT1G54720	early-responsive to dehydration protein-related / ERD protein-related	NA	-0.163771	0.499615	0.999102	No
AT4G08510	unknown protein; LOCATED IN: chloroplast; BEST Arabidopsis thaliana protein match is: unknown protein (TAIR:AT1G36990.1); Has 888 Blast hits to 321 proteins in 121 species: Archae - 0; Bacteria - 120; Metazoa - 86; Fungi - 24; Plants - 79; Viruses - 0; Other Eukaryotes - 579 (source: NCBI BLink).	NA	-0.163529	0.347425	0.999102	No
AT4G35920	PLAC8 family protein	MCA1	-0.163398	0.257548	0.999102	No
AT4G37160	SKU5 similar 15	sks15	-0.163216	0.261025	0.999102	No
AT5G44840	Pectin lyase-like superfamily protein	NA	-0.1632	0.283617	0.999102	No
AT1G22940	thiamin biosynthesis protein, putative	TH-1	-0.163168	0.282043	0.999102	No
AT3G03400	EF hand calcium-binding protein family	NA	-0.16304	0.345836	0.999102	No
AT1G12160	Flavin-binding monooxygenase family protein	NA	-0.162933	0.104824	0.999102	No
AT1G34355	forkhead-associated (FHA) domain-containing protein	ATPS1	-0.162775	0.0584063	0.999102	No
AT3G43110	unknown protein; FUNCTIONS IN: molecular_function unknown; INVOLVED IN: biological_process unknown; LOCATED IN: endomembrane system; EXPRESSED IN: petal, flower; EXPRESSED DURING: 4 anthesis, petal differentiation and expansion stage; BEST Arabidopsis thaliana protein match is: unknown protein (TAIR:AT5G20790.1); Has 30 Blast hits to 30 proteins in 10 species: Archae - 0; Bacteria - 0; Metazoa - …	NA	-0.16272	0.232971	0.999102	No
AT2G43510	trypsin inhibitor protein 1	ATTI1	-0.162702	0.443814	0.999102	No
AT5G24560	phloem protein 2-B12	AtPP2-B12	-0.162678	0.625188	0.999102	No
AT1G69090	Protein of unknown function (DUF295)	NA	-0.162632	0.212258	0.999102	No
AT5G42223	Defensin-like (DEFL) family protein	NA	-0.162584	0.440695	0.999102	No
AT3G22740	homocysteine S-methyltransferase 3	HMT3	-0.16256	0.434337	0.999102	No
AT4G00236	pseudogene, similar to leaf senescence-associated receptor-like protein kinase, blastp match of 56% identity and 4.7e-52 P-value to GP|9837280|gb|AAG00510.1||AF285172 leaf senescence-associated receptor-like protein kinase {Phaseolus vulgaris}	NA	-0.16253	0.467824	0.999102	No
AT1G58450	Tetratricopeptide repeat (TPR)-like superfamily protein	TPR6	-0.162478	0.213097	0.999102	No
AT4G01310	Ribosomal L5P family protein	NA	-0.162455	0.123678	0.999102	No
AT1G56030	RING/U-box superfamily protein	NA	-0.162449	0.17502	0.999102	No
AT2G37730	Protein of unknown function (DUF604)	NA	-0.162435	0.0647116	0.999102	No
AT1G73480	alpha/beta-Hydrolases superfamily protein	NA	-0.16238	0.549835	0.999102	No
AT2G28030	Eukaryotic aspartyl protease family protein	NA	-0.162308	0.320762	0.999102	No
AT2G02880	mucin-related	NA	-0.162277	0.338092	0.999102	No
AT2G25120	Bromo-adjacent homology (BAH) domain-containing protein	NA	-0.162211	0.0928458	0.999102	No
AT1G71900	Protein of unknown function (DUF803)	NA	-0.162095	0.113315	0.999102	No
AT4G35630	phosphoserine aminotransferase	PSAT	-0.162054	0.244328	0.999102	No
AT4G18920	Protein of unknown function (DUF1264)	NA	-0.16183	0.299438	0.999102	No
AT5G08050	Protein of unknown function (DUF1118)	NA	-0.161763	0.172044	0.999102	No
AT1G56100	Plant invertase/pectin methylesterase inhibitor superfamily protein	NA	-0.161759	0.348703	0.999102	No
AT1G06970	cation/hydrogen exchanger 14	ATCHX14	-0.161619	0.0897202	0.999102	No
AT3G44410	pseudogene, disease resistence protein, putative, similar to disease resistance protein RPP1-WsB (Arabidopsis thaliana) gi|3860165|gb|AAC72978	NA	-0.161587	0.40206	0.999102	No
AT5G22420	fatty acid reductase 7	FAR7	-0.161497	0.12873	0.999102	No
AT1G37020	Cysteine proteinases superfamily protein	NA	-0.161472	0.275776	0.999102	No
AT3G10020	unknown protein; FUNCTIONS IN: molecular_function unknown; INVOLVED IN: response to oxidative stress, anaerobic respiration; LOCATED IN: cellular_component unknown; EXPRESSED IN: 23 plant structures; EXPRESSED DURING: 13 growth stages; Has 47 Blast hits to 47 proteins in 12 species: Archae - 0; Bacteria - 0; Metazoa - 1; Fungi - 0; Plants - 46; Viruses - 0; Other Eukaryotes - 0 (source: NCBI BLin…	NA	-0.161464	0.580677	0.999102	No
AT3G55980	salt-inducible zinc finger 1	ATSZF1	-0.161442	0.537161	0.999102	No
AT3G29370	unknown protein; BEST Arabidopsis thaliana protein match is: unknown protein (TAIR:AT5G39240.1); Has 16 Blast hits to 16 proteins in 5 species: Archae - 0; Bacteria - 0; Metazoa - 0; Fungi - 0; Plants - 16; Viruses - 0; Other Eukaryotes - 0 (source: NCBI BLink).	P1R3	-0.161401	0.257063	0.999102	No
AT4G02810	Protein of unknown function (DUF3049)	FAF1	-0.161343	0.245121	0.999102	No
AT1G74820	RmlC-like cupins superfamily protein	NA	-0.161296	0.206489	0.999102	No
AT2G34770	fatty acid hydroxylase 1	ATFAH1	-0.161258	0.0796248	0.999102	No
AT2G41260	glycine-rich protein / late embryogenesis abundant protein (M17)	ATM17	-0.161224	0.424304	0.999102	No
AT3G44718	Plant thionin family protein	NA	-0.161206	0.10938	0.999102	No
AT5G23270	sugar transporter 11	ATSTP11	-0.161188	0.127758	0.999102	No
AT5G62670	H(+)-ATPase 11	AHA11	-0.161164	0.163559	0.999102	No
AT5G41470	Nuclear transport factor 2 (NTF2) family protein	NA	-0.161135	0.137981	0.999102	No
AT2G46787	unknown protein; Has 30201 Blast hits to 17322 proteins in 780 species: Archae - 12; Bacteria - 1396; Metazoa - 17338; Fungi - 3422; Plants - 5037; Viruses - 0; Other Eukaryotes - 2996 (source: NCBI BLink).	NA	-0.161128	0.454081	0.999102	No
AT4G35110	Arabidopsis phospholipase-like protein (PEARLI 4) family	NA	-0.161071	0.218444	0.999102	No
AT3G15280	unknown protein; FUNCTIONS IN: molecular_function unknown; LOCATED IN: mitochondrion; EXPRESSED IN: 8 plant structures; EXPRESSED DURING: L mature pollen stage, 4 anthesis, petal differentiation and expansion stage; Has 36 Blast hits to 36 proteins in 15 species: Archae - 0; Bacteria - 0; Metazoa - 1; Fungi - 2; Plants - 33; Viruses - 0; Other Eukaryotes - 0 (source: NCBI BLink).	NA	-0.161049	0.209643	0.999102	No
AT4G20470	unknown protein; Has 1807 Blast hits to 1807 proteins in 277 species: Archae - 0; Bacteria - 0; Metazoa - 736; Fungi - 347; Plants - 385; Viruses - 0; Other Eukaryotes - 339 (source: NCBI BLink).	NA	-0.160962	0.584774	0.999102	No
AT5G14680	Adenine nucleotide alpha hydrolases-like superfamily protein	NA	-0.160948	0.085488	0.999102	No
AT1G09665	Toll-Interleukin-Resistance (TIR) domain family protein	NA	-0.160927	0.551647	0.999102	No
AT5G40490	RNA-binding (RRM/RBD/RNP motifs) family protein	NA	-0.160916	0.426149	0.999102	No
AT2G31460	Domain of unknown function (DUF313)	NA	-0.160633	0.275317	0.999102	No
AT5G03580	RNA-binding (RRM/RBD/RNP motifs) family protein	NA	-0.16063	0.302812	0.999102	No
AT2G32785	Encodes a Rapid ALkalinization Factor (RALF) family protein	NA	-0.160619	0.468993	0.999102	No
AT2G31215	basic helix-loop-helix (bHLH) DNA-binding superfamily protein	NA	-0.160583	0.333272	0.999102	No
AT5G35470	unknown protein; Has 1807 Blast hits to 1807 proteins in 277 species: Archae - 0; Bacteria - 0; Metazoa - 736; Fungi - 347; Plants - 385; Viruses - 0; Other Eukaryotes - 339 (source: NCBI BLink).	NA	-0.160562	0.322065	0.999102	No
AT4G22770	AT hook motif DNA-binding family protein	NA	-0.160562	0.174687	0.999102	No
AT5G59410	Rab5-interacting family protein	NA	-0.160531	0.0782262	0.999102	No
AT5G59390	XH/XS domain-containing protein	NA	-0.160528	0.508784	0.999102	No
AT3G10890	Glycosyl hydrolase superfamily protein	NA	-0.160495	0.247845	0.999102	No
AT4G22165	F-box family protein with a domain of unknown function (DUF295)	NA	-0.16044	0.479508	0.999102	No
AT1G80660	H(+)-ATPase 9	AHA9	-0.160393	0.516899	0.999102	No
AT5G46680	Pentatricopeptide repeat (PPR-like) superfamily protein	NA	-0.160386	0.36561	0.999102	No
AT2G24710	glutamate receptor 2.3	ATGLR2.3	-0.160323	0.0663003	0.999102	No
AT5G51060	NADPH/respiratory burst oxidase protein D	ATRBOHC	-0.160207	0.24536	0.999102	No
AT5G47250	LRR and NB-ARC domains-containing disease resistance protein	NA	-0.160112	0.404163	0.999102	No
AT3G30722	transposable element gene	NA	-0.160037	0.19115	0.999102	No
AT5G07170	Cell cycle regulated microtubule associated protein	NA	-0.159994	0.452258	0.999102	No
AT3G15690	Single hybrid motif superfamily protein	NA	-0.159812	0.0659934	0.999102	No
AT5G40275	other RNA	NA	-0.15957	0.31475	0.999102	No
AT5G25870	unknown protein; Has 1807 Blast hits to 1807 proteins in 277 species: Archae - 0; Bacteria - 0; Metazoa - 736; Fungi - 347; Plants - 385; Viruses - 0; Other Eukaryotes - 339 (source: NCBI BLink).	NA	-0.159427	0.626602	0.999102	No
AT1G68690	Protein kinase superfamily protein	AtPERK9	-0.159407	0.373755	0.999102	No
AT5G45210	Disease resistance protein (TIR-NBS-LRR class) family	NA	-0.1594	0.358206	0.999102	No
AT4G37720	phytosulfokine 6 precursor	ATPSK6	-0.159396	0.255808	0.999102	No
AT2G26290	root-specific kinase 1	ARSK1	-0.159362	0.235317	0.999102	No
AT1G24735	S-adenosyl-L-methionine-dependent methyltransferases superfamily protein	NA	-0.159259	0.527378	0.999102	No
AT4G20420	Tapetum specific protein TAP35/TAP44	NA	-0.159226	0.532621	0.999102	No
AT3G45110	unknown protein; Has 7 Blast hits to 7 proteins in 2 species: Archae - 0; Bacteria - 0; Metazoa - 0; Fungi - 0; Plants - 7; Viruses - 0; Other Eukaryotes - 0 (source: NCBI BLink).	NA	-0.159205	0.16362	0.999102	No
AT3G49190	O-acyltransferase (WSD1-like) family protein	NA	-0.159185	0.0829607	0.999102	No
AT2G24540	Galactose oxidase/kelch repeat superfamily protein	AFR	-0.159175	0.404923	0.999102	No
AT5G18660	NAD(P)-binding Rossmann-fold superfamily protein	PCB2	-0.159155	0.152582	0.999102	No
AT2G31100	alpha/beta-Hydrolases superfamily protein	NA	-0.159116	0.580908	0.999102	No
AT4TE19065	transposable element	NA	-0.159065	0.436687	0.999102	No
AT2G07717	pseudogene, similar to NADH-ubiquinone oxidoreductase chain 4 (EC 1.6.5.3). (Field mustard), blastp match of 99% identity and 2.0e-226 P-value to SP|Q04050|NU4M_BRACM NADH-ubiquinone oxidoreductase chain 4 (EC 1.6.5.3). (Field mustard) {Brassica campestris}	NA	-0.159009	0.268479	0.999102	No
AT1G78820	D-mannose binding lectin protein with Apple-like carbohydrate-binding domain	NA	-0.158928	0.219323	0.999102	No
AT2G27750	Surfeit locus protein 6	NA	-0.158779	0.55949	0.999102	No
AT3G06545	unknown protein; FUNCTIONS IN: molecular_function unknown; INVOLVED IN: biological_process unknown; LOCATED IN: endomembrane system; BEST Arabidopsis thaliana protein match is: unknown protein (TAIR:AT3G11060.1); Has 12 Blast hits to 12 proteins in 2 species: Archae - 0; Bacteria - 0; Metazoa - 0; Fungi - 0; Plants - 12; Viruses - 0; Other Eukaryotes - 0 (source: NCBI BLink).	NA	-0.15868	0.155552	0.999102	No
AT3G45810	ferric reductase-like transmembrane component family protein	NA	-0.158648	0.105854	0.999102	No
AT2G41445	unknown protein; FUNCTIONS IN: molecular_function unknown; INVOLVED IN: biological_process unknown; LOCATED IN: cellular_component unknown; BEST Arabidopsis thaliana protein match is: unknown protein (TAIR:AT2G41470.1); Has 30201 Blast hits to 17322 proteins in 780 species: Archae - 12; Bacteria - 1396; Metazoa - 17338; Fungi - 3422; Plants - 5037; Viruses - 0; Other Eukaryotes - 2996 (source: NC…	NA	-0.158586	0.344237	0.999102	No
AT3G11210	SGNH hydrolase-type esterase superfamily protein	NA	-0.158519	0.149623	0.999102	No
AT5G12060	Plant self-incompatibility protein S1 family	NA	-0.158447	0.489249	0.999102	No
AT4G20210	Terpenoid cyclases/Protein prenyltransferases superfamily protein	TPS08	-0.158413	0.244345	0.999102	No
AT5G53905	unknown protein; CONTAINS InterPro DOMAIN/s: Protein of unknown function DUF1278 (InterPro:IPR010701); BEST Arabidopsis thaliana protein match is: unknown protein (TAIR:AT5G54062.1); Has 30201 Blast hits to 17322 proteins in 780 species: Archae - 12; Bacteria - 1396; Metazoa - 17338; Fungi - 3422; Plants - 5037; Viruses - 0; Other Eukaryotes - 2996 (source: NCBI BLink).	NA	-0.158371	0.355081	0.999102	No
AT3G14670	unknown protein; Has 70811 Blast hits to 32163 proteins in 1591 species: Archae - 181; Bacteria - 15342; Metazoa - 24728; Fungi - 6779; Plants - 2998; Viruses - 578; Other Eukaryotes - 20205 (source: NCBI BLink).	NA	-0.158256	0.464423	0.999102	No
AT3G54240	alpha/beta-Hydrolases superfamily protein	NA	-0.158176	0.110126	0.999102	No
AT1G14630	unknown protein; BEST Arabidopsis thaliana protein match is: unknown protein (TAIR:AT2G01990.1); Has 125 Blast hits to 123 proteins in 14 species: Archae - 0; Bacteria - 0; Metazoa - 0; Fungi - 0; Plants - 125; Viruses - 0; Other Eukaryotes - 0 (source: NCBI BLink).	NA	-0.157991	0.366353	0.999102	No
AT1G79030	Chaperone DnaJ-domain superfamily protein	NA	-0.157923	0.258697	0.999102	No
AT4G25050	acyl carrier protein 4	ACP4	-0.157916	0.386376	0.999102	No
AT1G31250	proline-rich family protein	NA	-0.157813	0.138718	0.999102	No
AT4G11730	Cation transporter/ E1-E2 ATPase family protein	NA	-0.157807	0.18569	0.999102	No
AT2G16250	Leucine-rich repeat protein kinase family protein	NA	-0.157694	0.229245	0.999102	No
AT1G75600	Histone superfamily protein	NA	-0.157533	0.276337	0.999102	No
AT4G35730	Regulator of Vps4 activity in the MVB pathway protein	NA	-0.157468	0.127901	0.999102	No
AT1G06225	CLAVATA3/ESR-RELATED 3	CLE3	-0.157365	0.64149	0.999102	No
AT1G44130	Eukaryotic aspartyl protease family protein	NA	-0.157357	0.411441	0.999102	No
AT1G23290	Ribosomal protein L18e/L15 superfamily protein	RPL27A	-0.157298	0.113616	0.999102	No
AT5G53170	FTSH protease 11	FTSH11	-0.157244	0.163018	0.999102	No
AT5G62540	ubiquitin-conjugating enzyme 3	UBC3	-0.157159	0.170301	0.999102	No
AT1G64160	Disease resistance-responsive (dirigent-like protein) family protein	AtDIR5	-0.157138	0.602319	0.999102	No
AT4G38680	glycine rich protein 2	ATCSP2	-0.157136	0.188436	0.999102	No
AT4G34550	BEST Arabidopsis thaliana protein match is: F-box family protein (TAIR:AT2G16365.3); Has 37 Blast hits to 37 proteins in 8 species: Archae - 0; Bacteria - 0; Metazoa - 0; Fungi - 0; Plants - 37; Viruses - 0; Other Eukaryotes - 0 (source: NCBI BLink).	NA	-0.157033	0.471266	0.999102	No
AT5G63230	Carbohydrate-binding X8 domain superfamily protein	NA	-0.156979	0.26457	0.999102	No
AT1G33320	Pyridoxal phosphate (PLP)-dependent transferases superfamily protein	NA	-0.156975	0.308282	0.999102	No
AT5G54130	Calcium-binding endonuclease/exonuclease/phosphatase family	NA	-0.156948	0.324473	0.999102	No
AT2G02050	NADH-ubiquinone oxidoreductase B18 subunit, putative	NA	-0.156908	0.101462	0.999102	No
AT1G31090	F-box family protein	NA	-0.156907	0.243283	0.999102	No
AT1G17100	SOUL heme-binding family protein	AtHBP1	-0.156889	0.209546	0.999102	No
AT2G25409	unknown protein; FUNCTIONS IN: molecular_function unknown; INVOLVED IN: biological_process unknown; LOCATED IN: cellular_component unknown; Has 30201 Blast hits to 17322 proteins in 780 species: Archae - 12; Bacteria - 1396; Metazoa - 17338; Fungi - 3422; Plants - 5037; Viruses - 0; Other Eukaryotes - 2996 (source: NCBI BLink).	NA	-0.156803	0.151617	0.999102	No
AT4G39403	polaris	PLS	-0.156712	0.351085	0.999102	No
AT1G45180	RING/U-box superfamily protein	NA	-0.156678	0.279715	0.999102	No
AT5TE42320	transposable element	NA	-0.156643	0.454485	0.999102	No
AT1G13608	Defensin-like (DEFL) family protein	NA	-0.156563	0.416635	0.999102	No
AT1G53820	RING/U-box superfamily protein	NA	-0.156556	0.266861	0.999102	No
AT1G07795	unknown protein; BEST Arabidopsis thaliana protein match is: unknown protein (TAIR:AT2G28725.1); Has 38 Blast hits to 38 proteins in 11 species: Archae - 0; Bacteria - 0; Metazoa - 0; Fungi - 0; Plants - 38; Viruses - 0; Other Eukaryotes - 0 (source: NCBI BLink).	NA	-0.156521	0.277483	0.999102	No
AT4G08210	Pentatricopeptide repeat (PPR-like) superfamily protein	NA	-0.156521	0.580103	0.999102	No
AT5G11210	glutamate receptor 2.5	ATGLR2.5	-0.156518	0.147242	0.999102	No
AT3G29791	unknown protein; Has 3 Blast hits to 3 proteins in 2 species: Archae - 0; Bacteria - 0; Metazoa - 0; Fungi - 0; Plants - 3; Viruses - 0; Other Eukaryotes - 0 (source: NCBI BLink).	NA	-0.156459	0.520229	0.999102	No
AT1G31875	unknown protein; Has 30201 Blast hits to 17322 proteins in 780 species: Archae - 12; Bacteria - 1396; Metazoa - 17338; Fungi - 3422; Plants - 5037; Viruses - 0; Other Eukaryotes - 2996 (source: NCBI BLink).	NA	-0.15645	0.445014	0.999102	No
AT3G01440	PsbQ-like 1	PnsL3	-0.156406	0.380683	0.999102	No
AT3G22120	cell wall-plasma membrane linker protein	CWLP	-0.156406	0.140111	0.999102	No
AT4G01970	stachyose synthase	AtSTS	-0.156354	0.103611	0.999102	No
AT3G10610	Ribosomal S17 family protein	NA	-0.156224	0.332794	0.999102	No
AT5G03820	GDSL-like Lipase/Acylhydrolase family protein	NA	-0.15615	0.484731	0.999102	No
AT4G39950	cytochrome P450, family 79, subfamily B, polypeptide 2	CYP79B2	-0.156144	0.275281	0.999102	No
AT2G42530	cold regulated 15b	COR15B	-0.156126	0.167501	0.999102	No
AT2G20380	Galactose oxidase/kelch repeat superfamily protein	NA	-0.156088	0.516724	0.999102	No
AT5G27800	Class II aminoacyl-tRNA and biotin synthetases superfamily protein	NA	-0.156078	0.476014	0.999102	No
AT2G42220	Rhodanese/Cell cycle control phosphatase superfamily protein	NA	-0.156073	0.128069	0.999102	No
AT4G15056	FUNCTIONS IN: molecular_function unknown; INVOLVED IN: biological_process unknown; LOCATED IN: endomembrane system; CONTAINS InterPro DOMAIN/s: Protein of unknown function DUF239, plant (InterPro:IPR004314); BEST Arabidopsis thaliana protein match is: Protein of Unknown Function (DUF239) (TAIR:AT1G10190.1); Has 30201 Blast hits to 17322 proteins in 780 species: Archae - 12; Bacteria - 1396; Metaz…	NA	-0.155981	0.122905	0.999102	No
AT1G10750	Protein of Unknown Function (DUF239)	NA	-0.155954	0.472547	0.999102	No
AT5G14770	Tetratricopeptide repeat (TPR)-like superfamily protein	NA	-0.155915	0.195052	0.999102	No
AT4G05631	unknown protein; Has 30201 Blast hits to 17322 proteins in 780 species: Archae - 12; Bacteria - 1396; Metazoa - 17338; Fungi - 3422; Plants - 5037; Viruses - 0; Other Eukaryotes - 2996 (source: NCBI BLink).	NA	-0.155758	0.326051	0.999102	No
AT5G16430	Cysteine/Histidine-rich C1 domain family protein	NA	-0.155742	0.364827	0.999102	No
AT3G23715	SCR-like 13	SCRL13	-0.155692	0.306558	0.999102	No
AT5G53280	plastid division1	PDV1	-0.155641	0.0844778	0.999102	No
AT4G02970	7SL RNA1	AT7SL-1	-0.155617	0.153823	0.999102	No
AT2G05635	DNA repair DEAD helicase RAD3/XP-D subfamily protein	NA	-0.155612	0.475296	0.999102	No
AT2G45840	Arabidopsis thaliana protein of unknown function (DUF821)	NA	-0.155604	0.469244	0.999102	No
AT5G14380	arabinogalactan protein 6	AGP6	-0.155591	0.0775699	0.999102	No
AT5G57310	unknown protein; Has 1 Blast hits to 1 proteins in 1 species: Archae - 0; Bacteria - 0; Metazoa - 0; Fungi - 0; Plants - 1; Viruses - 0; Other Eukaryotes - 0 (source: NCBI BLink).	NA	-0.155567	0.593144	0.999102	No
AT2G21610	pectinesterase 11	ATPE11	-0.155519	0.0638207	0.999102	No
AT1G70680	Caleosin-related family protein	NA	-0.155512	0.389651	0.999102	No
AT3G58480	calmodulin-binding family protein	NA	-0.155481	0.479404	0.999102	No
AT5G36900	unknown protein; Has 35333 Blast hits to 34131 proteins in 2444 species: Archae - 798; Bacteria - 22429; Metazoa - 974; Fungi - 991; Plants - 531; Viruses - 0; Other Eukaryotes - 9610 (source: NCBI BLink).	NA	-0.155473	0.137951	0.999102	No
AT2G10920	unknown protein; Has 5 Blast hits to 5 proteins in 1 species: Archae - 0; Bacteria - 0; Metazoa - 0; Fungi - 0; Plants - 5; Viruses - 0; Other Eukaryotes - 0 (source: NCBI BLink).	NA	-0.155313	0.585693	0.999102	No
AT4G13554	MIR857a; miRNA	MIR857A	-0.155037	0.373323	0.999102	No
AT3G42628	phosphoenolpyruvate carboxylase-related / PEP carboxylase-related	NA	-0.155027	0.101389	0.999102	No
AT5G03860	malate synthase	MLS	-0.154982	0.220471	0.999102	No
AT4G10596	unknown protein; Has 30201 Blast hits to 17322 proteins in 780 species: Archae - 12; Bacteria - 1396; Metazoa - 17338; Fungi - 3422; Plants - 5037; Viruses - 0; Other Eukaryotes - 2996 (source: NCBI BLink).	NA	-0.154971	0.106424	0.999102	No
AT1G35040	unknown protein; FUNCTIONS IN: molecular_function unknown; INVOLVED IN: biological_process unknown; LOCATED IN: endomembrane system; BEST Arabidopsis thaliana protein match is: unknown protein (TAIR:AT1G34910.1); Has 9 Blast hits to 9 proteins in 2 species: Archae - 0; Bacteria - 0; Metazoa - 0; Fungi - 0; Plants - 9; Viruses - 0; Other Eukaryotes - 0 (source: NCBI BLink).	NA	-0.154938	0.574058	0.999102	No
AT1G72900	Toll-Interleukin-Resistance (TIR) domain-containing protein	NA	-0.154921	0.282808	0.999102	No
AT2G20605	Plant thionin family protein	NA	-0.154916	0.272834	0.999102	No
AT4G03380	BEST Arabidopsis thaliana protein match is: nuclear assembly factor 1 (TAIR:AT1G03530.1); Has 29 Blast hits to 29 proteins in 8 species: Archae - 0; Bacteria - 0; Metazoa - 0; Fungi - 0; Plants - 29; Viruses - 0; Other Eukaryotes - 0 (source: NCBI BLink).	NA	-0.154903	0.26062	0.999102	No
AT1G20690	SWI-SNF-related chromatin binding protein	NA	-0.154815	0.548392	0.999102	No
AT3G09280	unknown protein; FUNCTIONS IN: molecular_function unknown; INVOLVED IN: biological_process unknown; LOCATED IN: endomembrane system; EXPRESSED IN: root; Has 31 Blast hits to 31 proteins in 9 species: Archae - 0; Bacteria - 0; Metazoa - 0; Fungi - 0; Plants - 31; Viruses - 0; Other Eukaryotes - 0 (source: NCBI BLink).	NA	-0.154803	0.549641	0.999102	No
AT5G07450	cyclin p4;3	CYCP4;3	-0.15459	0.0815789	0.999102	No
AT5G59810	Subtilase family protein	ATSBT5.4	-0.154581	0.199761	0.999102	No
AT2G44260	Plant protein of unknown function (DUF946)	NA	-0.154415	0.270802	0.999102	No
AT5G52930	Protein of unknown function (DUF295)	NA	-0.154365	0.47517	0.999102	No
AT4G39360	unknown protein; BEST Arabidopsis thaliana protein match is: unknown protein (TAIR:AT2G21780.1); Has 13 Blast hits to 13 proteins in 2 species: Archae - 0; Bacteria - 0; Metazoa - 0; Fungi - 0; Plants - 13; Viruses - 0; Other Eukaryotes - 0 (source: NCBI BLink).	NA	-0.154137	0.385935	0.999102	No
AT1G67455	F-box and associated interaction domains-containing protein	NA	-0.154078	0.224067	0.999102	No
AT1G67670	unknown protein; BEST Arabidopsis thaliana protein match is: unknown protein (TAIR:AT1G24405.1); Has 18 Blast hits to 18 proteins in 6 species: Archae - 0; Bacteria - 0; Metazoa - 0; Fungi - 0; Plants - 18; Viruses - 0; Other Eukaryotes - 0 (source: NCBI BLink).	NA	-0.154069	0.426401	0.999102	No
AT5G18080	SAUR-like auxin-responsive protein family	SAUR24	-0.153971	0.232799	0.999102	No
AT1G29840	alpha/beta-Hydrolases superfamily protein	NA	-0.153861	0.436862	0.999102	No
AT4G33960	unknown protein; FUNCTIONS IN: molecular_function unknown; INVOLVED IN: biological_process unknown; LOCATED IN: endomembrane system; EXPRESSED IN: 20 plant structures; EXPRESSED DURING: 10 growth stages; BEST Arabidopsis thaliana protein match is: unknown protein (TAIR:AT2G15830.1); Has 32 Blast hits to 32 proteins in 4 species: Archae - 0; Bacteria - 0; Metazoa - 0; Fungi - 0; Plants - 32; Virus…	NA	-0.153833	0.211674	0.999102	No
AT1G04160	myosin XI B	ATXIB	-0.153809	0.203063	0.999102	No
AT2G20660	ralf-like 14	RALFL14	-0.153764	0.338885	0.999102	No
AT2G26940	C2H2-type zinc finger family protein	NA	-0.153665	0.393181	0.999102	No
AT4G23670	Polyketide cyclase/dehydrase and lipid transport superfamily protein	NA	-0.153627	0.264214	0.999102	No
AT4G11610	C2 calcium/lipid-binding plant phosphoribosyltransferase family protein	NA	-0.153505	0.286936	0.999102	No
AT3G11180	2-oxoglutarate (2OG) and Fe(II)-dependent oxygenase superfamily protein	NA	-0.153485	0.175925	0.999102	No
AT5G27550	P-loop containing nucleoside triphosphate hydrolases superfamily protein	NA	-0.153477	0.19739	0.999102	No
AT5G02430	Transducin/WD40 repeat-like superfamily protein	NA	-0.15323	0.125707	0.999102	No
AT4G00900	ER-type Ca2+-ATPase 2	ATECA2	-0.153225	0.101061	0.999102	No
AT5TE56700	transposable element	NA	-0.153174	0.436089	0.999102	No
AT2G47200	unknown protein; Has 3 Blast hits to 3 proteins in 1 species: Archae - 0; Bacteria - 0; Metazoa - 0; Fungi - 0; Plants - 3; Viruses - 0; Other Eukaryotes - 0 (source: NCBI BLink).	NA	-0.153111	0.380786	0.999102	No
AT3G60286	NA	NA	-0.153102	0.40356	0.999102	No
AT5G66840	SAP domain-containing protein	NA	-0.153073	0.554565	0.999102	No
AT4G22753	sterol 4-alpha methyl oxidase 1-3	ATSMO1-3	-0.153064	0.280321	0.999102	No
AT4G05250	Ubiquitin-like superfamily protein	NA	-0.153012	0.327477	0.999102	No
AT3G25200	unknown protein; BEST Arabidopsis thaliana protein match is: Protein of unknown function (DUF295) (TAIR:AT5G54320.1); Has 64 Blast hits to 64 proteins in 2 species: Archae - 0; Bacteria - 0; Metazoa - 0; Fungi - 0; Plants - 64; Viruses - 0; Other Eukaryotes - 0 (source: NCBI BLink).	NA	-0.153006	0.395087	0.999102	No
AT2G28610	Homeodomain-like superfamily protein	PRS	-0.152945	0.255843	0.999102	No
AT1G43720	unknown protein; BEST Arabidopsis thaliana protein match is: unknown protein (TAIR:AT3G42870.1); Has 51 Blast hits to 51 proteins in 3 species: Archae - 0; Bacteria - 0; Metazoa - 2; Fungi - 0; Plants - 49; Viruses - 0; Other Eukaryotes - 0 (source: NCBI BLink).	NA	-0.152928	0.584188	0.999102	No
AT3G18524	MUTS homolog 2	ATMSH2	-0.152692	0.294237	0.999102	No
AT3G17070	Peroxidase family protein	NA	-0.152676	0.137907	0.999102	No
AT1G48580	unknown protein; Has 91 Blast hits to 91 proteins in 40 species: Archae - 0; Bacteria - 0; Metazoa - 49; Fungi - 0; Plants - 28; Viruses - 0; Other Eukaryotes - 14 (source: NCBI BLink).	NA	-0.152665	0.338426	0.999102	No
AT1G47600	beta glucosidase 34	BGLU34	-0.152556	0.272892	0.999102	No
AT4G25631	U60.2F; snoRNA	U60.2F	-0.152399	0.289372	0.999102	No
AT5G28210	mRNA capping enzyme family protein	NA	-0.152382	0.343388	0.999102	No
AT1G74800	Galactosyltransferase family protein	NA	-0.152375	0.345976	0.999102	No
AT2G38540	lipid transfer protein 1	ATLTP1	-0.152339	0.190009	0.999102	No
AT5G28821	unknown protein; Has 30201 Blast hits to 17322 proteins in 780 species: Archae - 12; Bacteria - 1396; Metazoa - 17338; Fungi - 3422; Plants - 5037; Viruses - 0; Other Eukaryotes - 2996 (source: NCBI BLink).	NA	-0.152311	0.368389	0.999102	No
AT3G56640	exocyst complex component sec15A	SEC15A	-0.152238	0.288158	0.999102	No
AT4G36360	beta-galactosidase 3	BGAL3	-0.152195	0.217253	0.999102	No
AT1G78520	NA	NA	-0.152192	0.164932	0.999102	No
AT4G37180	Homeodomain-like superfamily protein	NA	-0.152191	0.267153	0.999102	No
AT4G22370	unknown protein; Has 12 Blast hits to 12 proteins in 6 species: Archae - 0; Bacteria - 0; Metazoa - 0; Fungi - 0; Plants - 12; Viruses - 0; Other Eukaryotes - 0 (source: NCBI BLink).	NA	-0.152108	0.193549	0.999102	No
AT3G60270	Cupredoxin superfamily protein	NA	-0.152103	0.307246	0.999102	No
AT5G66690	UDP-Glycosyltransferase superfamily protein	UGT72E2	-0.151985	0.584969	0.999102	No
AT3G27809	unknown protein; FUNCTIONS IN: molecular_function unknown; INVOLVED IN: biological_process unknown; LOCATED IN: cellular_component unknown; Has 30201 Blast hits to 17322 proteins in 780 species: Archae - 12; Bacteria - 1396; Metazoa - 17338; Fungi - 3422; Plants - 5037; Viruses - 0; Other Eukaryotes - 2996 (source: NCBI BLink).	NA	-0.15198	0.314392	0.999102	No
AT2G16586	unknown protein; LOCATED IN: endomembrane system; EXPRESSED IN: sperm cell; Has 35333 Blast hits to 34131 proteins in 2444 species: Archae - 798; Bacteria - 22429; Metazoa - 974; Fungi - 991; Plants - 531; Viruses - 0; Other Eukaryotes - 9610 (source: NCBI BLink).	NA	-0.151968	0.476876	0.999102	No
AT1G47395	unknown protein; FUNCTIONS IN: molecular_function unknown; INVOLVED IN: biological_process unknown; LOCATED IN: endomembrane system; BEST Arabidopsis thaliana protein match is: unknown protein (TAIR:AT1G47400.1); Has 9 Blast hits to 9 proteins in 2 species: Archae - 0; Bacteria - 0; Metazoa - 0; Fungi - 0; Plants - 9; Viruses - 0; Other Eukaryotes - 0 (source: NCBI BLink).	NA	-0.151951	0.619636	0.999102	No
AT4G14670	casein lytic proteinase B2	CLPB2	-0.15195	0.144627	0.999102	No
AT3G30260	AGAMOUS-like 79	AGL79	-0.151926	0.424514	0.999102	No
AT2G01640	unknown protein; Has 51 Blast hits to 51 proteins in 21 species: Archae - 0; Bacteria - 0; Metazoa - 1; Fungi - 2; Plants - 41; Viruses - 0; Other Eukaryotes - 7 (source: NCBI BLink).	NA	-0.151915	0.372879	0.999102	No
AT4G04221	other RNA	NA	-0.151903	0.348555	0.999102	No
AT3G04150	RmlC-like cupins superfamily protein	NA	-0.151872	0.153724	0.999102	No
AT1G10360	glutathione S-transferase TAU 18	ATGSTU18	-0.151864	0.132019	0.999102	No
AT3G54570	Plant calmodulin-binding protein-related	NA	-0.151822	0.549312	0.999102	No
AT2G46160	RING/U-box superfamily protein	NA	-0.151451	0.343855	0.999102	No
AT4G37280	MRG family protein	NA	-0.15132	0.186051	0.999102	No
AT1G32430	F-box and associated interaction domains-containing protein	NA	-0.151306	0.517067	0.999102	No
AT1G06410	trehalose-phosphatase/synthase 7	ATTPS7	-0.15127	0.153043	0.999102	No
AT5G52570	beta-carotene hydroxylase 2	B2	-0.151258	0.260026	0.999102	No
AT3G43430	RING/U-box superfamily protein	NA	-0.151238	0.565044	0.999102	No
AT4G13430	isopropyl malate isomerase large subunit 1	ATLEUC1	-0.151218	0.0865068	0.999102	No
AT5G40000	P-loop containing nucleoside triphosphate hydrolases superfamily protein	NA	-0.151154	0.587492	0.999102	No
AT4G40042	Microsomal signal peptidase 12 kDa subunit (SPC12)	NA	-0.150912	0.174479	0.999102	No
AT2G32940	Argonaute family protein	AGO6	-0.150853	0.267241	0.999102	No
AT1G76620	Protein of unknown function, DUF547	NA	-0.150762	0.464391	0.999102	No
AT5G38630	cytochrome B561-1	ACYB-1	-0.150738	0.326628	0.999102	No
AT1G49975	INVOLVED IN: photosynthesis; LOCATED IN: photosystem I, chloroplast, thylakoid membrane; EXPRESSED IN: 20 plant structures; EXPRESSED DURING: 13 growth stages; CONTAINS InterPro DOMAIN/s: Photosystem I reaction centre subunit N (InterPro:IPR008796); Has 34 Blast hits to 34 proteins in 14 species: Archae - 0; Bacteria - 0; Metazoa - 0; Fungi - 0; Plants - 34; Viruses - 0; Other Eukaryotes - 0 (sou…	NA	-0.150687	0.166942	0.999102	No
AT5G46930	Plant invertase/pectin methylesterase inhibitor superfamily protein	NA	-0.150681	0.222079	0.999102	No
AT2G22180	hydroxyproline-rich glycoprotein family protein	NA	-0.150637	0.579478	0.999102	No
AT1G75100	J-domain protein required for chloroplast accumulation response 1	JAC1	-0.150512	0.29998	0.999102	No
AT3G06520	agenet domain-containing protein	NA	-0.150437	0.276272	0.999102	No
AT4G37540	LOB domain-containing protein 39	LBD39	-0.150435	0.206612	0.999102	No
AT1TE36575	transposable element	NA	-0.150309	0.101368	0.999102	No
AT5G66800	unknown protein; BEST Arabidopsis thaliana protein match is: unknown protein (TAIR:AT3G50640.1); Has 1807 Blast hits to 1807 proteins in 277 species: Archae - 0; Bacteria - 0; Metazoa - 736; Fungi - 347; Plants - 385; Viruses - 0; Other Eukaryotes - 339 (source: NCBI BLink).	NA	-0.150254	0.0988868	0.999102	No
AT5G06740	Concanavalin A-like lectin protein kinase family protein	NA	-0.150235	0.113671	0.999102	No
AT4G05091	unknown protein; Has 30201 Blast hits to 17322 proteins in 780 species: Archae - 12; Bacteria - 1396; Metazoa - 17338; Fungi - 3422; Plants - 5037; Viruses - 0; Other Eukaryotes - 2996 (source: NCBI BLink).	NA	-0.150176	0.106188	0.999102	No
AT1G63540	hydroxyproline-rich glycoprotein family protein	NA	-0.15015	0.516052	0.999102	No
AT3G25680	FUNCTIONS IN: molecular_function unknown; INVOLVED IN: biological_process unknown; LOCATED IN: chloroplast; EXPRESSED IN: 21 plant structures; EXPRESSED DURING: 13 growth stages; CONTAINS InterPro DOMAIN/s: S-layer homology domain (InterPro:IPR001119); BEST Arabidopsis thaliana protein match is: unknown protein (TAIR:AT5G23890.1); Has 2454 Blast hits to 2065 proteins in 355 species: Archae - 39; …	NA	-0.150096	0.156139	0.999102	No
AT3G14710	RNI-like superfamily protein	NA	-0.149993	0.132075	0.999102	No
AT5G17490	RGA-like protein 3	AtRGL3	-0.149936	0.188658	0.999102	No
AT5G61980	ARF-GAP domain 1	AGD1	-0.149925	0.180334	0.999102	No
AT5G35770	Transducin/WD40 repeat-like superfamily protein	SAP	-0.149859	0.510834	0.999102	No
AT2G03040	emp24/gp25L/p24 family/GOLD family protein	NA	-0.149856	0.32634	0.999102	No
AT5G26300	TRAF-like family protein	NA	-0.149855	0.607837	0.999102	No
AT3G21600	Senescence/dehydration-associated protein-related	NA	-0.149845	0.446971	0.999102	No
AT1G26630	Eukaryotic translation initiation factor 5A-1 (eIF-5A 1) protein	ATELF5A-2	-0.14983	0.143135	0.999102	No
AT2G03110	RNA binding;nucleic acid binding	NA	-0.149823	0.126146	0.999102	No
AT5G60330	unknown protein; FUNCTIONS IN: molecular_function unknown; INVOLVED IN: biological_process unknown; LOCATED IN: endomembrane system; BEST Arabidopsis thaliana protein match is: unknown protein (TAIR:AT3G45320.1); Has 1807 Blast hits to 1807 proteins in 277 species: Archae - 0; Bacteria - 0; Metazoa - 736; Fungi - 347; Plants - 385; Viruses - 0; Other Eukaryotes - 339 (source: NCBI BLink).	NA	-0.14981	0.208303	0.999102	No
AT1G60400	F-box/RNI-like superfamily protein	NA	-0.149671	0.457039	0.999102	No
AT5G35900	LOB domain-containing protein 35	LBD35	-0.149666	0.305381	0.999102	No
AT5G45070	phloem protein 2-A8	AtPP2-A8	-0.149654	0.382907	0.999102	No
AT4G32510	HCO3- transporter family	NA	-0.149508	0.434698	0.999102	No
AT5G47170	unknown protein; BEST Arabidopsis thaliana protein match is: unknown protein (TAIR:AT1G01130.1); Has 1807 Blast hits to 1807 proteins in 277 species: Archae - 0; Bacteria - 0; Metazoa - 736; Fungi - 347; Plants - 385; Viruses - 0; Other Eukaryotes - 339 (source: NCBI BLink).	NA	-0.149485	0.151623	0.999102	No
AT1G25300	Octicosapeptide/Phox/Bem1p family protein	NA	-0.149424	0.0944445	0.999102	No
AT2G07130	pseudogene, hypothetical protein	NA	-0.149268	0.33173	0.999102	No
AT3G50764	unknown protein; Has 30201 Blast hits to 17322 proteins in 780 species: Archae - 12; Bacteria - 1396; Metazoa - 17338; Fungi - 3422; Plants - 5037; Viruses - 0; Other Eukaryotes - 2996 (source: NCBI BLink).	NA	-0.149264	0.486378	0.999102	No
AT2G07781	NA	NA	-0.149256	0.538221	0.999102	No
AT1G70880	Polyketide cyclase/dehydrase and lipid transport superfamily protein	NA	-0.149198	0.140498	0.999102	No
AT5G14860	UDP-Glycosyltransferase superfamily protein	NA	-0.149179	0.576888	0.999102	No
AT5G45460	unknown protein; BEST Arabidopsis thaliana protein match is: Protein of unknown function (DUF594) (TAIR:AT5G45470.1); Has 30201 Blast hits to 17322 proteins in 780 species: Archae - 12; Bacteria - 1396; Metazoa - 17338; Fungi - 3422; Plants - 5037; Viruses - 0; Other Eukaryotes - 2996 (source: NCBI BLink).	NA	-0.149156	0.380168	0.999102	No
AT1G11925	Stigma-specific Stig1 family protein	NA	-0.149083	0.495658	0.999102	No
AT5G14400	cytochrome P450, family 724, subfamily A, polypeptide 1	CYP724A1	-0.149014	0.46188	0.999102	No
AT5G11480	P-loop containing nucleoside triphosphate hydrolases superfamily protein	NA	-0.14885	0.147093	0.999102	No
AT1G04635	ribonuclease P family protein / Rpp14 family protein	AtPOP5	-0.148843	0.229616	0.999102	No
AT1G04920	sucrose phosphate synthase 3F	ATSPS3F	-0.148842	0.198586	0.999102	No
AT2G39590	Ribosomal protein S8 family protein	NA	-0.148842	0.65468	0.999102	No
AT1G63180	UDP-D-glucose/UDP-D-galactose 4-epimerase 3	UGE3	-0.148813	0.271133	0.999102	No
AT2G02061	Nucleotide-diphospho-sugar transferase family protein	NA	-0.14881	0.205157	0.999102	No
AT3G59970	methylenetetrahydrofolate reductase 1	MTHFR1	-0.148781	0.214504	0.999102	No
AT3G12860	NOP56-like pre RNA processing ribonucleoprotein	NA	-0.148758	0.197227	0.999102	No
AT3G16580	F-box and associated interaction domains-containing protein	NA	-0.148732	0.455608	0.999102	No
AT5G44140	prohibitin 7	ATPHB7	-0.148635	0.077126	0.999102	No
AT1G35400	Protein of unknown function (DUF1184)	NA	-0.148626	0.116071	0.999102	No
AT5G35890	Beta-galactosidase related protein	NA	-0.148608	0.236643	0.999102	No
AT4G05220	Late embryogenesis abundant (LEA) hydroxyproline-rich glycoprotein family	NA	-0.148607	0.158172	0.999102	No
AT1G26220	Acyl-CoA N-acyltransferases (NAT) superfamily protein	NA	-0.148602	0.0994751	0.999102	No
AT5G33310	pseudogene, hypothetical protein, predicted proteins - Arabidopsis thaliana	NA	-0.148577	0.296481	0.999102	No
AT4G14730	Bax inhibitor-1 family protein	AtLFG1	-0.148549	0.184881	0.999102	No
AT1G18740	NA	NA	-0.148524	0.147815	0.999102	No
AT1G10095	Protein prenylyltransferase superfamily protein	NA	-0.148473	0.198466	0.999102	No
AT4G31136	unknown protein; Has 30201 Blast hits to 17322 proteins in 780 species: Archae - 12; Bacteria - 1396; Metazoa - 17338; Fungi - 3422; Plants - 5037; Viruses - 0; Other Eukaryotes - 2996 (source: NCBI BLink).	NA	-0.148462	0.24869	0.999102	No
AT5G48510	BTB/POZ domain-containing protein	NA	-0.148426	0.286737	0.999102	No
AT4G26255	other RNA	NA	-0.14836	0.268417	0.999102	No
AT4G28660	photosystem II reaction center PSB28 protein	PSB28	-0.148338	0.143845	0.999102	No
AT1G07270	Cell division control, Cdc6	NA	-0.148282	0.458763	0.999102	No
AT2G24750	pseudogene, similar to Avr9/Cf-9 rapidly elicited protein 141, similar to GB:AAB61068; blastp match of 43% identity and 5.0e-152 P-value to GP|30013669|gb|AAP03877.1||AY220478 Avr9/Cf-9 rapidly elicited protein 141 {Nicotiana tabacum}	NA	-0.148207	0.148011	0.999102	No
AT5G56520	unknown protein; BEST Arabidopsis thaliana protein match is: unknown protein (TAIR:AT1G55365.1); Has 30201 Blast hits to 17322 proteins in 780 species: Archae - 12; Bacteria - 1396; Metazoa - 17338; Fungi - 3422; Plants - 5037; Viruses - 0; Other Eukaryotes - 2996 (source: NCBI BLink).	NA	-0.148169	0.195589	0.999102	No
AT4G14870	secE/sec61-gamma protein transport protein	SECE1	-0.148152	0.151682	0.999102	No
AT3G14550	geranylgeranyl pyrophosphate synthase 3	GGPS3	-0.148144	0.316845	0.999102	No
AT5G22180	unknown protein; BEST Arabidopsis thaliana protein match is: unknown protein (TAIR:AT5G22160.1); Has 30201 Blast hits to 17322 proteins in 780 species: Archae - 12; Bacteria - 1396; Metazoa - 17338; Fungi - 3422; Plants - 5037; Viruses - 0; Other Eukaryotes - 2996 (source: NCBI BLink).	NA	-0.148102	0.24422	0.999102	No
AT1G06280	LOB domain-containing protein 2	LBD2	-0.148091	0.288139	0.999102	No
AT2G02540	homeobox protein 21	ATHB21	-0.148088	0.0730984	0.999102	No
AT3G48790	Pyridoxal phosphate (PLP)-dependent transferases superfamily protein	NA	-0.148063	0.552916	0.999102	No
AT3G58330	Arabidopsis phospholipase-like protein (PEARLI 4) family	NA	-0.147935	0.378243	0.999102	No
AT5G40100	Disease resistance protein (TIR-NBS-LRR class) family	NA	-0.147911	0.528476	0.999102	No
AT1G22050	membrane-anchored ubiquitin-fold protein 6 precursor	MUB6	-0.147895	0.136084	0.999102	No
AT2G11140	transposable element gene	NA	-0.14786	0.0920306	0.999102	No
AT4G10390	Protein kinase superfamily protein	NA	-0.147845	0.176439	0.999102	No
AT2G43780	unknown protein; Has 30 Blast hits to 30 proteins in 11 species: Archae - 0; Bacteria - 0; Metazoa - 0; Fungi - 0; Plants - 30; Viruses - 0; Other Eukaryotes - 0 (source: NCBI BLink).	NA	-0.147782	0.24078	0.999102	No
AT5G07530	glycine rich protein 17	ATGRP-7	-0.147768	0.591385	0.999102	No
AT1G08100	nitrate transporter 2.2	ACH2	-0.14776	0.349665	0.999102	No
AT2G36695	unknown protein; FUNCTIONS IN: molecular_function unknown; INVOLVED IN: biological_process unknown; LOCATED IN: endomembrane system; Has 35333 Blast hits to 34131 proteins in 2444 species: Archae - 798; Bacteria - 22429; Metazoa - 974; Fungi - 991; Plants - 531; Viruses - 0; Other Eukaryotes - 9610 (source: NCBI BLink).	NA	-0.14766	0.117349	0.999102	No
AT5G25840	Protein of unknown function (DUF1677)	NA	-0.14765	0.304676	0.999102	No
AT4G34430	DNA-binding family protein	ATSWI3D	-0.147459	0.150418	0.999102	No
AT2G04040	MATE efflux family protein	ATDTX1	-0.147384	0.390487	0.999102	No
AT1G55890	Tetratricopeptide repeat (TPR)-like superfamily protein	NA	-0.147283	0.130751	0.999102	No
AT4G08967	unknown protein; Has 30201 Blast hits to 17322 proteins in 780 species: Archae - 12; Bacteria - 1396; Metazoa - 17338; Fungi - 3422; Plants - 5037; Viruses - 0; Other Eukaryotes - 2996 (source: NCBI BLink).	NA	-0.147277	0.560871	0.999102	No
AT5G49530	SIN-like family protein	NA	-0.147266	0.446378	0.999102	No
AT4G08780	Peroxidase superfamily protein	NA	-0.147255	0.26496	0.999102	No
AT5G41090	NAC domain containing protein 95	anac095	-0.147246	0.286663	0.999102	No
AT1G21740	Protein of unknown function (DUF630 and DUF632)	NA	-0.147232	0.199654	0.999102	No
AT1G22630	unknown protein; LOCATED IN: chloroplast; EXPRESSED IN: 21 plant structures; EXPRESSED DURING: 13 growth stages; Has 87 Blast hits to 86 proteins in 34 species: Archae - 0; Bacteria - 13; Metazoa - 27; Fungi - 0; Plants - 40; Viruses - 0; Other Eukaryotes - 7 (source: NCBI BLink).	NA	-0.147175	0.156718	0.999102	No
AT2G29150	NAD(P)-binding Rossmann-fold superfamily protein	NA	-0.147146	0.453681	0.999102	No
AT5G08730	IBR domain-containing protein	ARI16	-0.147138	0.237118	0.999102	No
AT1G48480	receptor-like kinase 1	RKL1	-0.146999	0.208143	0.999102	No
AT3G07010	Pectin lyase-like superfamily protein	NA	-0.146983	0.143709	0.999102	No
AT1G45010	TRAM, LAG1 and CLN8 (TLC) lipid-sensing domain containing protein	NA	-0.146969	0.536889	0.999102	No
AT1G70340	Plant protein of unknown function (DUF936)	NA	-0.14696	0.353898	0.999102	No
AT2G35637	other RNA	NA	-0.14694	0.402476	0.999102	No
AT2G46770	NAC (No Apical Meristem) domain transcriptional regulator superfamily protein	ANAC043	-0.146933	0.154162	0.999102	No
AT1G65990	type 2 peroxiredoxin-related / thiol specific antioxidant / mal allergen family protein	NA	-0.146932	0.571865	0.999102	No
AT5G59480	Haloacid dehalogenase-like hydrolase (HAD) superfamily protein	NA	-0.146931	0.306282	0.999102	No
AT3G42047	unknown pseudogene	NA	-0.146832	0.141853	0.999102	No
AT2G44925	unknown protein; FUNCTIONS IN: molecular_function unknown; INVOLVED IN: biological_process unknown; LOCATED IN: cellular_component unknown; Has 30201 Blast hits to 17322 proteins in 780 species: Archae - 12; Bacteria - 1396; Metazoa - 17338; Fungi - 3422; Plants - 5037; Viruses - 0; Other Eukaryotes - 2996 (source: NCBI BLink).	NA	-0.146827	0.279068	0.999102	No
AT3G61780	embryo defective 1703	emb1703	-0.146809	0.374255	0.999102	No
AT5G67100	DNA-directed DNA polymerases	ICU2	-0.146784	0.259302	0.999102	No
AT4G28840	unknown protein; FUNCTIONS IN: molecular_function unknown; INVOLVED IN: biological_process unknown; LOCATED IN: chloroplast; BEST Arabidopsis thaliana protein match is: unknown protein (TAIR:AT2G20080.1); Has 71 Blast hits to 69 proteins in 15 species: Archae - 0; Bacteria - 0; Metazoa - 2; Fungi - 0; Plants - 67; Viruses - 0; Other Eukaryotes - 2 (source: NCBI BLink).	TIE1	-0.146725	0.17504	0.999102	No
AT2G42480	TRAF-like family protein	NA	-0.146697	0.475556	0.999102	No
AT2G38695	unknown protein; Has 65 Blast hits to 65 proteins in 18 species: Archae - 0; Bacteria - 0; Metazoa - 0; Fungi - 0; Plants - 62; Viruses - 0; Other Eukaryotes - 3 (source: NCBI BLink).	NA	-0.146675	0.174917	0.999102	No
AT4G38960	B-box type zinc finger family protein	BBX19	-0.146674	0.284871	0.999102	No
AT1G11990	O-fucosyltransferase family protein	NA	-0.146517	0.598363	0.999102	No
AT4G31400	damaged DNA binding;DNA-directed DNA polymerases	AtCTF7	-0.146485	0.355914	0.999102	No
AT1G27480	alpha/beta-Hydrolases superfamily protein	NA	-0.146442	0.139256	0.999102	No
AT5G44750	DNA-directed DNA polymerases	ATREV1	-0.14641	0.407484	0.999102	No
AT1G22110	structural constituent of ribosome	NA	-0.146372	0.219463	0.999102	No
AT1G61130	serine carboxypeptidase-like 32	SCPL32	-0.146319	0.266144	0.999102	No
AT1G33930	P-loop containing nucleoside triphosphate hydrolases superfamily protein	NA	-0.146297	0.651181	0.999102	No
AT1G33850	Ribosomal protein S19 family protein	NA	-0.146275	0.110912	0.999102	No
AT2G13125	unknown protein; Has 30201 Blast hits to 17322 proteins in 780 species: Archae - 12; Bacteria - 1396; Metazoa - 17338; Fungi - 3422; Plants - 5037; Viruses - 0; Other Eukaryotes - 2996 (source: NCBI BLink).	NA	-0.146219	0.564645	0.999102	No
AT5G35920	cytochrome P450, family 79, subfamily A, polypeptide 4 pseudogene	CYP79A4P	-0.146215	0.403917	0.999102	No
AT2G35250	Protein of Unknown Function (DUF239)	NA	-0.146146	0.390664	0.999102	No
AT5G59330	Bifunctional inhibitor/lipid-transfer protein/seed storage 2S albumin superfamily protein	NA	-0.146139	0.101227	0.999102	No
AT3G57765	U2.3; snRNA	U2.3	-0.146122	0.408937	0.999102	No
AT5G07475	Cupredoxin superfamily protein	NA	-0.146095	0.337418	0.999102	No
AT5G50450	HCP-like superfamily protein with MYND-type zinc finger	NA	-0.146093	0.52853	0.999102	No
AT5G45540	Protein of unknown function (DUF594)	NA	-0.146064	0.409749	0.999102	No
AT3G11710	lysyl-tRNA synthetase 1	ATKRS-1	-0.146056	0.255945	0.999102	No
AT3G10000	Homeodomain-like superfamily protein	EDA31	-0.146052	0.403769	0.999102	No
AT5G17233	unknown protein; Has 30201 Blast hits to 17322 proteins in 780 species: Archae - 12; Bacteria - 1396; Metazoa - 17338; Fungi - 3422; Plants - 5037; Viruses - 0; Other Eukaryotes - 2996 (source: NCBI BLink).	NA	-0.14597	0.379279	0.999102	No
AT2G01110	Sec-independent periplasmic protein translocase	APG2	-0.145968	0.435839	0.999102	No
AT3G25250	AGC (cAMP-dependent, cGMP-dependent and protein kinase C) kinase family protein	AGC2	-0.145872	0.189132	0.999102	No
AT4TE27770	transposable element	NA	-0.145779	0.613665	0.999102	No
AT2G07825	unknown protein; Has 30201 Blast hits to 17322 proteins in 780 species: Archae - 12; Bacteria - 1396; Metazoa - 17338; Fungi - 3422; Plants - 5037; Viruses - 0; Other Eukaryotes - 2996 (source: NCBI BLink).	NA	-0.145685	0.0836536	0.999102	No
AT3G10845	RNA-binding (RRM/RBD/RNP motifs) family protein	NA	-0.145679	0.443083	0.999102	No
AT4G01460	basic helix-loop-helix (bHLH) DNA-binding superfamily protein	NA	-0.145667	0.365487	0.999102	No
AT5G23770	DOMAIN OF UNKNOWN FUNCTION 724 8	ATDUF8	-0.145663	0.569814	0.999102	No
AT1G19371	MIR169H; miRNA	MIR169H	-0.145607	0.179434	0.999102	No
AT1G74870	RING/U-box superfamily protein	NA	-0.145376	0.293418	0.999102	No
AT3G53016	MIR851a; miRNA	MIR851A	-0.145363	0.564266	0.999102	No
AT3G20370	TRAF-like family protein	NA	-0.145361	0.124666	0.999102	No
AT5G54460	wound-responsive protein-related	NA	-0.145359	0.411709	0.999102	No
AT2G44740	cyclin p4;1	CYCP4;1	-0.145355	0.292183	0.999102	No
AT2G26270	FUNCTIONS IN: molecular_function unknown; INVOLVED IN: biological_process unknown; LOCATED IN: endomembrane system; BEST Arabidopsis thaliana protein match is: BRCT domain-containing DNA repair protein (TAIR:AT3G43930.1); Has 29 Blast hits to 29 proteins in 9 species: Archae - 0; Bacteria - 0; Metazoa - 0; Fungi - 0; Plants - 29; Viruses - 0; Other Eukaryotes - 0 (source: NCBI BLink).	NA	-0.145343	0.351487	0.999102	No
AT3G59620	Mannose-binding lectin superfamily protein	NA	-0.145343	0.25288	0.999102	No
AT3G13594	unknown protein; LOCATED IN: chloroplast; Has 30201 Blast hits to 17322 proteins in 780 species: Archae - 12; Bacteria - 1396; Metazoa - 17338; Fungi - 3422; Plants - 5037; Viruses - 0; Other Eukaryotes - 2996 (source: NCBI BLink).	NA	-0.145315	0.496004	0.999102	No
AT2G23660	LOB domain-containing protein 10	LBD10	-0.1453	0.381832	0.999102	No
AT3G23730	xyloglucan endotransglucosylase/hydrolase 16	XTH16	-0.145289	0.373869	0.999102	No
AT2G29310	NAD(P)-binding Rossmann-fold superfamily protein	NA	-0.145259	0.23942	0.999102	No
AT2G17470	Aluminium activated malate transporter family protein	ALMT6	-0.14525	0.400942	0.999102	No
AT2G43550	Scorpion toxin-like knottin superfamily protein	NA	-0.145207	0.184013	0.999102	No
AT5G22190	unknown protein; BEST Arabidopsis thaliana protein match is: unknown protein (TAIR:AT5G22160.1); Has 30201 Blast hits to 17322 proteins in 780 species: Archae - 12; Bacteria - 1396; Metazoa - 17338; Fungi - 3422; Plants - 5037; Viruses - 0; Other Eukaryotes - 2996 (source: NCBI BLink).	NA	-0.145159	0.156487	0.999102	No
AT5G32522	pseudogene, hypothetical protein	NA	-0.145106	0.269063	0.999102	No
AT1G52342	unknown protein; FUNCTIONS IN: molecular_function unknown; INVOLVED IN: biological_process unknown; LOCATED IN: cellular_component unknown; Has 30201 Blast hits to 17322 proteins in 780 species: Archae - 12; Bacteria - 1396; Metazoa - 17338; Fungi - 3422; Plants - 5037; Viruses - 0; Other Eukaryotes - 2996 (source: NCBI BLink).	NA	-0.145091	0.335825	0.999102	No
AT5G37950	UDP-Glycosyltransferase superfamily protein	NA	-0.145085	0.315685	0.999102	No
AT3G43150	unknown protein; BEST Arabidopsis thaliana protein match is: unknown protein (TAIR:AT2G11010.1); Has 34 Blast hits to 32 proteins in 2 species: Archae - 0; Bacteria - 0; Metazoa - 0; Fungi - 0; Plants - 34; Viruses - 0; Other Eukaryotes - 0 (source: NCBI BLink).	NA	-0.145061	0.211875	0.999102	No
AT1G68590	Ribosomal protein PSRP-3/Ycf65	PSRP3/1	-0.145055	0.245511	0.999102	No
AT2G22905	Expressed protein	NA	-0.145048	0.412755	0.999102	No
AT4G07940	Protein of unknown function (DUF3245)	NA	-0.144901	0.138466	0.999102	No
AT1G03850	Glutaredoxin family protein	ATGRXS13	-0.144811	0.343933	0.999102	No
AT3G54950	patatin-like protein 6	PLA IIIA	-0.144754	0.260262	0.999102	No
AT1TE53960	transposable element	NA	-0.144733	0.529382	0.999102	No
AT5G07571	Oleosin family protein	NA	-0.1447	0.228165	0.999102	No
AT4TE08950	transposable element	NA	-0.144673	0.429535	0.999102	No
AT1G72540	Protein kinase superfamily protein	NA	-0.144673	0.226706	0.999102	No
AT3G20150	Kinesin motor family protein	NA	-0.144634	0.143502	0.999102	No
AT2G42388	other RNA	NA	-0.144615	0.476011	0.999102	No
AT5G50390	Pentatricopeptide repeat (PPR-like) superfamily protein	EMB3141	-0.144523	0.164198	0.999102	No
AT1G60340	NAC (No Apical Meristem) domain transcriptional regulator superfamily protein	NA	-0.144489	0.446304	0.999102	No
AT2G44640	FUNCTIONS IN: molecular_function unknown; INVOLVED IN: biological_process unknown; LOCATED IN: mitochondrion, chloroplast, plasma membrane, plastid, chloroplast envelope; EXPRESSED IN: 23 plant structures; EXPRESSED DURING: 13 growth stages; CONTAINS InterPro DOMAIN/s: Protein of unknown function DUF3769 (InterPro:IPR022244); BEST Arabidopsis thaliana protein match is: pigment defective 320 (TAIR…	NA	-0.144453	0.525863	0.999102	No
AT4G00165	Bifunctional inhibitor/lipid-transfer protein/seed storage 2S albumin superfamily protein	NA	-0.144448	0.314092	0.999102	No
AT2G16895	pseudogene, similar to unnamed protein product, blastp match of 40% identity and 5.7e-21 P-value to GP|9995047|emb|CAC07382.1||AX007155 unnamed protein product {Nicotiana tabacum}	NA	-0.144409	0.500133	0.999102	No
AT5G09650	pyrophosphorylase 6	AtPPa6	-0.144368	0.18315	0.999102	No
AT2G28360	SIT4 phosphatase-associated family protein	NA	-0.144336	0.366983	0.999102	No
AT5G48340	unknown protein; Has 1807 Blast hits to 1807 proteins in 277 species: Archae - 0; Bacteria - 0; Metazoa - 736; Fungi - 347; Plants - 385; Viruses - 0; Other Eukaryotes - 339 (source: NCBI BLink).	NA	-0.14433	0.178163	0.999102	No
AT5G26040	histone deacetylase 2	HDA2	-0.144327	0.495346	0.999102	No
AT1G75690	DnaJ/Hsp40 cysteine-rich domain superfamily protein	LQY1	-0.144238	0.181214	0.999102	No
AT4G14860	ovate family protein 11	AtOFP11	-0.144176	0.212598	0.999102	No
AT3G27925	DegP protease 1	DEG1	-0.144162	0.250243	0.999102	No
AT4G39510	cytochrome P450, family 96, subfamily A, polypeptide 12	CYP96A12	-0.144162	0.198619	0.999102	No
AT2G38100	proton-dependent oligopeptide transport (POT) family protein	NA	-0.144126	0.422616	0.999102	No
AT3G61230	GATA type zinc finger transcription factor family protein	PLIM2c	-0.144081	0.211782	0.999102	No
AT1G27950	glycosylphosphatidylinositol-anchored lipid protein transfer 1	LTPG1	-0.144069	0.140956	0.999102	No
AT3G44830	Lecithin:cholesterol acyltransferase family protein	NA	-0.144052	0.507248	0.999102	No
AT5G01690	cation/H+ exchanger 27	ATCHX27	-0.144048	0.44558	0.999102	No
AT2G09970	Protein of unknown function (DUF1677)	NA	-0.144015	0.489195	0.999102	No
AT5G60780	nitrate transporter 2.3	ATNRT2.3	-0.144014	0.424296	0.999102	No
AT2G46110	ketopantoate hydroxymethyltransferase 1	KPHMT1	-0.143981	0.139213	0.999102	No
AT5G08780	winged-helix DNA-binding transcription factor family protein	NA	-0.14398	0.257927	0.999102	No
AT4G02160	unknown protein; BEST Arabidopsis thaliana protein match is: unknown protein (TAIR:AT5G61710.1); Has 35 Blast hits to 35 proteins in 9 species: Archae - 0; Bacteria - 0; Metazoa - 0; Fungi - 0; Plants - 35; Viruses - 0; Other Eukaryotes - 0 (source: NCBI BLink).	NA	-0.143964	0.514699	0.999102	No
AT1G35501	MIR773a; miRNA	MIR773	-0.143945	0.149222	0.999102	No
AT3G52950	CBS / octicosapeptide/Phox/Bemp1 (PB1) domains-containing protein	NA	-0.143937	0.470801	0.999102	No
AT4G28140	Integrase-type DNA-binding superfamily protein	NA	-0.143935	0.160485	0.999102	No
AT1G48742	MIR157D; miRNA	MIR157D	-0.143905	0.178282	0.999102	No
AT4G31070	Tetratricopeptide repeat (TPR)-like superfamily protein	NA	-0.143804	0.172989	0.999102	No
AT2G23150	natural resistance-associated macrophage protein 3	ATNRAMP3	-0.143729	0.137513	0.999102	No
AT3G24515	ubiquitin-conjugating enzyme 37	UBC37	-0.143693	0.173188	0.999102	No
AT3G48730	glutamate-1-semialdehyde 2,1-aminomutase 2	GSA2	-0.143651	0.204113	0.999102	No
AT2G24320	alpha/beta-Hydrolases superfamily protein	NA	-0.143632	0.0857769	0.999102	No
AT2G07835	unknown protein; BEST Arabidopsis thaliana protein match is: unknown protein (TAIR:ATMG00400.1); Has 30201 Blast hits to 17322 proteins in 780 species: Archae - 12; Bacteria - 1396; Metazoa - 17338; Fungi - 3422; Plants - 5037; Viruses - 0; Other Eukaryotes - 2996 (source: NCBI BLink).	NA	-0.14359	0.189407	0.999102	No
AT1G30360	Early-responsive to dehydration stress protein (ERD4)	ERD4	-0.143541	0.086117	0.999102	No
AT3G48940	Remorin family protein	NA	-0.143523	0.45729	0.999102	No
AT5G65730	xyloglucan endotransglucosylase/hydrolase 6	XTH6	-0.143389	0.33482	0.999102	No
AT4G13500	unknown protein; FUNCTIONS IN: molecular_function unknown; INVOLVED IN: biological_process unknown; LOCATED IN: chloroplast; BEST Arabidopsis thaliana protein match is: unknown protein (TAIR:AT2G05310.1); Has 50 Blast hits to 50 proteins in 20 species: Archae - 0; Bacteria - 0; Metazoa - 0; Fungi - 0; Plants - 50; Viruses - 0; Other Eukaryotes - 0 (source: NCBI BLink).	NA	-0.143373	0.204642	0.999102	No
AT1G06140	Pentatricopeptide repeat (PPR) superfamily protein	MEF3	-0.143318	0.574745	0.999102	No
AT1G03020	Thioredoxin superfamily protein	NA	-0.143291	0.22948	0.999102	No
AT5G40981	unknown protein; Has 30201 Blast hits to 17322 proteins in 780 species: Archae - 12; Bacteria - 1396; Metazoa - 17338; Fungi - 3422; Plants - 5037; Viruses - 0; Other Eukaryotes - 2996 (source: NCBI BLink).	NA	-0.14329	0.190716	0.999102	No
AT1G75730	unknown protein; Has 327 Blast hits to 272 proteins in 89 species: Archae - 0; Bacteria - 129; Metazoa - 68; Fungi - 14; Plants - 20; Viruses - 0; Other Eukaryotes - 96 (source: NCBI BLink).	NA	-0.143264	0.279316	0.999102	No
AT5G18960	FAR1-related sequence 12	FRS12	-0.143261	0.403275	0.999102	No
AT5G46380	Kinase-related protein of unknown function (DUF1296)	NA	-0.14324	0.345547	0.999102	No
AT3G30187	pseudogene, hypothetical protein	NA	-0.143204	0.258753	0.999102	No
AT1G58280	Phosphoglycerate mutase family protein	NA	-0.143191	0.476431	0.999102	No
AT1G20590	Cyclin family protein	NA	-0.143106	0.404379	0.999102	No
AT4G25010	Nodulin MtN3 family protein	AtSWEET14	-0.143086	0.512923	0.999102	No
AT2G17785	zinc-binding protein-related	NA	-0.143075	0.0950068	0.999102	No
AT3G15960	mismatched DNA binding;ATP binding	NA	-0.143016	0.377472	0.999102	No
AT2G46630	unknown protein; LOCATED IN: chloroplast; EXPRESSED IN: 22 plant structures; EXPRESSED DURING: 13 growth stages; Has 110095 Blast hits to 59224 proteins in 2216 species: Archae - 177; Bacteria - 15429; Metazoa - 38345; Fungi - 18843; Plants - 13341; Viruses - 3084; Other Eukaryotes - 20876 (source: NCBI BLink).	NA	-0.142982	0.391445	0.999102	No
AT3G07380	Domain of unknown function (DUF23)	NA	-0.142972	0.429531	0.999102	No
AT2G23010	serine carboxypeptidase-like 9	SCPL9	-0.14297	0.582856	0.999102	No
AT5G01440	BEST Arabidopsis thaliana protein match is: Insulinase (Peptidase family M16) family protein (TAIR:AT1G06900.1); Has 1807 Blast hits to 1807 proteins in 277 species: Archae - 0; Bacteria - 0; Metazoa - 736; Fungi - 347; Plants - 385; Viruses - 0; Other Eukaryotes - 339 (source: NCBI BLink).	NA	-0.142919	0.187381	0.999102	No
AT5G18010	SAUR-like auxin-responsive protein family	SAUR19	-0.142889	0.196656	0.999102	No
AT3G21150	B-box 32	AtBBX32	-0.142862	0.603494	0.999102	No
AT5G63085	Plant thionin family protein	NA	-0.14267	0.596333	0.999102	No
AT3G10720	Plant invertase/pectin methylesterase inhibitor superfamily	NA	-0.142652	0.082006	0.999102	No
AT2G01973	pseudogene of OTU-like cysteine protease family protein	NA	-0.142648	0.306332	0.999102	No
AT1G56540	Disease resistance protein (TIR-NBS-LRR class) family	NA	-0.142608	0.0865643	0.999102	No
AT3G09180	CONTAINS InterPro DOMAIN/s: Mediator complex subunit Med27 (InterPro:IPR021627); Has 112 Blast hits to 112 proteins in 38 species: Archae - 0; Bacteria - 0; Metazoa - 79; Fungi - 0; Plants - 23; Viruses - 0; Other Eukaryotes - 10 (source: NCBI BLink).	NA	-0.142569	0.411456	0.999102	No
AT1G29300	Plant protein of unknown function (DUF641)	UNE1	-0.142432	0.337362	0.999102	No
AT1G29910	chlorophyll A/B binding protein 3	AB180	-0.142423	0.274242	0.999102	No
AT3G22230	Ribosomal L27e protein family	NA	-0.142385	0.224648	0.999102	No
AT1G35200	60S ribosomal protein L4/L1 (RPL4B), pseudogene, similar to 60S ribosomal protein L4 (fragment) GB:P49691 from (Arabidopsis thaliana); blastp match of 50% identity and 6.3e-17 P-value to SP|Q9XF97|RL4_PRUAR 60S ribosomal protein L4 (L1). (Apricot) {Prunus armeniaca}	NA	-0.142237	0.567577	0.999102	No
AT4G13095	low-molecular-weight cysteine-rich 37	LCR37	-0.142233	0.226467	0.999102	No
AT5G61120	BEST Arabidopsis thaliana protein match is: Polynucleotidyl transferase, ribonuclease H-like superfamily protein (TAIR:AT5G61090.1); Has 125 Blast hits to 115 proteins in 16 species: Archae - 0; Bacteria - 0; Metazoa - 22; Fungi - 0; Plants - 102; Viruses - 0; Other Eukaryotes - 1 (source: NCBI BLink).	NA	-0.142156	0.303776	0.999102	No
AT2G32905	Domain of unknown function (DUF313)	NA	-0.142154	0.523834	0.999102	No
AT5G12990	CLAVATA3/ESR-RELATED 40	CLE40	-0.141917	0.184441	0.999102	No
AT1G64310	Tetratricopeptide repeat (TPR)-like superfamily protein	NA	-0.141895	0.517414	0.999102	No
AT5G28950	unknown protein; BEST Arabidopsis thaliana protein match is: unknown protein (TAIR:AT5G41980.1); Has 448 Blast hits to 446 proteins in 74 species: Archae - 0; Bacteria - 0; Metazoa - 31; Fungi - 21; Plants - 396; Viruses - 0; Other Eukaryotes - 0 (source: NCBI BLink).	NA	-0.14181	0.289172	0.999102	No
AT2G11950	transposable element gene	NA	-0.141805	0.333924	0.999102	No
AT4G00880	SAUR-like auxin-responsive protein family	NA	-0.141777	0.20124	0.999102	No
AT4G11700	Protein of unknown function (DUF626)	NA	-0.141771	0.141617	0.999102	No
AT4G07524	Ras-related small GTP-binding family protein	NA	-0.141749	0.214312	0.999102	No
AT3G10580	Homeodomain-like superfamily protein	NA	-0.141707	0.121104	0.999102	No
AT3G59850	Pectin lyase-like superfamily protein	NA	-0.141682	0.213243	0.999102	No
AT1G20330	sterol methyltransferase 2	CVP1	-0.141681	0.133575	0.999102	No
AT5G39480	F-box family protein	NA	-0.141659	0.143331	0.999102	No
AT1G12090	extensin-like protein	ELP	-0.141647	0.188374	0.999102	No
AT3G21510	histidine-containing phosphotransmitter 1	AHP1	-0.141644	0.129446	0.999102	No
AT2G14282	SCR-like 18	SCRL18	-0.141606	0.441366	0.999102	No
AT2G43871	unknown protein; Has 30201 Blast hits to 17322 proteins in 780 species: Archae - 12; Bacteria - 1396; Metazoa - 17338; Fungi - 3422; Plants - 5037; Viruses - 0; Other Eukaryotes - 2996 (source: NCBI BLink).	NA	-0.141573	0.516383	0.999102	No
AT1G07473	unknown protein; BEST Arabidopsis thaliana protein match is: unknown protein (TAIR:AT1G07476.1); Has 22 Blast hits to 22 proteins in 6 species: Archae - 0; Bacteria - 0; Metazoa - 0; Fungi - 0; Plants - 22; Viruses - 0; Other Eukaryotes - 0 (source: NCBI BLink).	NA	-0.141523	0.547065	0.999102	No
AT1G72480	Lung seven transmembrane receptor family protein	NA	-0.141457	0.150507	0.999102	No
AT3G07230	wound-responsive protein-related	NA	-0.14133	0.276543	0.999102	No
AT5G40451	NA	NA	-0.141273	0.485973	0.999102	No
AT4G28310	unknown protein; BEST Arabidopsis thaliana protein match is: unknown protein (TAIR:AT1G52270.1); Has 30201 Blast hits to 17322 proteins in 780 species: Archae - 12; Bacteria - 1396; Metazoa - 17338; Fungi - 3422; Plants - 5037; Viruses - 0; Other Eukaryotes - 2996 (source: NCBI BLink).	NA	-0.141269	0.322983	0.999102	No
AT1G04240	AUX/IAA transcriptional regulator family protein	IAA3	-0.141221	0.0966525	0.999102	No
AT2G11270	citrate synthase-related	NA	-0.141117	0.518872	0.999102	No
AT4G09930	Avirulence induced gene (AIG1) family protein	NA	-0.141108	0.345287	0.999102	No
AT5G18030	SAUR-like auxin-responsive protein family	NA	-0.140983	0.250461	0.999102	No
AT5G33421	unknown protein; Has 30201 Blast hits to 17322 proteins in 780 species: Archae - 12; Bacteria - 1396; Metazoa - 17338; Fungi - 3422; Plants - 5037; Viruses - 0; Other Eukaryotes - 2996 (source: NCBI BLink).	NA	-0.140964	0.474356	0.999102	No
AT3G02493	ROTUNDIFOLIA like 19	DVL2	-0.140957	0.638572	0.999102	No
AT4G10370	Cysteine/Histidine-rich C1 domain family protein	NA	-0.140881	0.17298	0.999102	No
AT5G05140	Transcription elongation factor (TFIIS) family protein	NA	-0.140738	0.165902	0.999102	No
AT5G31412	hAT transposon superfamily protein	NA	-0.140733	0.458687	0.999102	No
AT5G18150	Methyltransferase-related protein	NA	-0.140717	0.0914583	0.999102	No
AT1G49500	unknown protein; FUNCTIONS IN: molecular_function unknown; INVOLVED IN: biological_process unknown; LOCATED IN: endomembrane system; EXPRESSED IN: 19 plant structures; EXPRESSED DURING: 10 growth stages; BEST Arabidopsis thaliana protein match is: unknown protein (TAIR:AT3G19030.1); Has 24 Blast hits to 24 proteins in 2 species: Archae - 0; Bacteria - 0; Metazoa - 0; Fungi - 0; Plants - 24; Virus…	NA	-0.140713	0.465265	0.999102	No
AT4G13620	Integrase-type DNA-binding superfamily protein	NA	-0.140631	0.324935	0.999102	No
AT4G10480	Nascent polypeptide-associated complex (NAC), alpha subunit family protein	NA	-0.140615	0.261928	0.999102	No
AT3G42786	unknown protein; BEST Arabidopsis thaliana protein match is: unknown protein (TAIR:AT3G09130.1); Has 5 Blast hits to 5 proteins in 2 species: Archae - 0; Bacteria - 0; Metazoa - 0; Fungi - 0; Plants - 5; Viruses - 0; Other Eukaryotes - 0 (source: NCBI BLink).	NA	-0.140553	0.433451	0.999102	No
AT5G08480	VQ motif-containing protein	NA	-0.140517	0.185827	0.999102	No
AT3G21890	B-box type zinc finger family protein	BBX31	-0.140516	0.635949	0.999102	No
AT5G18860	inosine-uridine preferring nucleoside hydrolase family protein	NSH3	-0.140463	0.265919	0.999102	No
AT2G22942	growth factors	NA	-0.140448	0.208561	0.999102	No
AT3G58140	phenylalanyl-tRNA synthetase class IIc family protein	NA	-0.140431	0.251532	0.999102	No
AT1G80090	Cystathionine beta-synthase (CBS) family protein	CBSX4	-0.140377	0.190713	0.999102	No
AT3G15604	unknown protein; Has 30201 Blast hits to 17322 proteins in 780 species: Archae - 12; Bacteria - 1396; Metazoa - 17338; Fungi - 3422; Plants - 5037; Viruses - 0; Other Eukaryotes - 2996 (source: NCBI BLink).	NA	-0.140356	0.537665	0.999102	No
AT5G47380	Protein of unknown function, DUF547	NA	-0.140329	0.140014	0.999102	No
AT1G49920	MuDR family transposase	NA	-0.140262	0.325687	0.999102	No
AT1G04180	YUCCA 9	YUC9	-0.140247	0.352822	0.999102	No
AT2TE15415	transposable element	NA	-0.140213	0.514816	0.999102	No
AT5G40120	AGAMOUS-like 76	AGL76	-0.140172	0.130287	0.999102	No
AT3G02920	Replication protein A, subunit RPA32	ATRPA32B	-0.140121	0.102207	0.999102	No
AT5G20420	chromatin remodeling 42	CHR42	-0.140115	0.657522	0.999102	No
AT1G08985	AP2/B3-like transcriptional factor family protein	NA	-0.140073	0.129393	0.999102	No
AT1G71695	Peroxidase superfamily protein	NA	-0.140045	0.163716	0.999102	No
AT1G71370	DEA(D/H)-box RNA helicase family protein	NA	-0.140043	0.488145	0.999102	No
AT1G03410	2-oxoglutarate (2OG) and Fe(II)-dependent oxygenase superfamily protein	2A6	-0.140032	0.317616	0.999102	No
AT2G18969	BEST Arabidopsis thaliana protein match is: sequence-specific DNA binding transcription factors;transcription regulators (TAIR:AT4G30180.1); Has 30201 Blast hits to 17322 proteins in 780 species: Archae - 12; Bacteria - 1396; Metazoa - 17338; Fungi - 3422; Plants - 5037; Viruses - 0; Other Eukaryotes - 2996 (source: NCBI BLink).	NA	-0.140012	0.504286	0.999102	No
AT4G04601	unknown protein; Has 30201 Blast hits to 17322 proteins in 780 species: Archae - 12; Bacteria - 1396; Metazoa - 17338; Fungi - 3422; Plants - 5037; Viruses - 0; Other Eukaryotes - 2996 (source: NCBI BLink).	NA	-0.140009	0.578294	0.999102	No
AT5G24313	unknown protein; FUNCTIONS IN: molecular_function unknown; INVOLVED IN: biological_process unknown; LOCATED IN: endomembrane system; Has 30201 Blast hits to 17322 proteins in 780 species: Archae - 12; Bacteria - 1396; Metazoa - 17338; Fungi - 3422; Plants - 5037; Viruses - 0; Other Eukaryotes - 2996 (source: NCBI BLink).	NA	-0.139972	0.35802	0.999102	No
AT4G19400	Profilin family protein	NA	-0.139935	0.372758	0.999102	No
AT1G14185	Glucose-methanol-choline (GMC) oxidoreductase family protein	NA	-0.13987	0.518985	0.999102	No
AT1G60950	2Fe-2S ferredoxin-like superfamily protein	ATFD2	-0.139846	0.190042	0.999102	No
AT4G18620	PYR1-like 13	PYL13	-0.139832	0.273635	0.999102	No
AT5G08315	Defensin-like (DEFL) family protein	NA	-0.139789	0.485771	0.999102	No
AT5G61280	Remorin family protein	NA	-0.139775	0.316551	0.999102	No
AT3G18150	RNI-like superfamily protein	NA	-0.139773	0.157747	0.999102	No
AT3G50200	Plant protein of unknown function (DUF247)	NA	-0.139597	0.363431	0.999102	No
AT5G50260	Cysteine proteinases superfamily protein	CEP1	-0.139596	0.138995	0.999102	No
AT1G52950	Nucleic acid-binding, OB-fold-like protein	NA	-0.139593	0.249953	0.999102	No
AT5G35615	pseudogene, similar to putative reverse transcriptase, blastp match of 35% identity and 7.1e-37 P-value to GP|20279456|gb|AAM18736.1|AC092548_14|AC092548 putative reverse transcriptase {Oryza sativa (japonica cultivar-group)}	NA	-0.139562	0.213963	0.999102	No
AT3G48425	DNAse I-like superfamily protein	NA	-0.139537	0.274057	0.999102	No
AT3G49551	unknown protein; Has 30201 Blast hits to 17322 proteins in 780 species: Archae - 12; Bacteria - 1396; Metazoa - 17338; Fungi - 3422; Plants - 5037; Viruses - 0; Other Eukaryotes - 2996 (source: NCBI BLink).	NA	-0.139497	0.265592	0.999102	No
AT5G06290	2-cysteine peroxiredoxin B	2-Cys Prx B	-0.13946	0.143415	0.999102	No
AT1G16140	pseudogene similar to wall-associated kinase protein family	WAKL3	-0.139346	0.511836	0.999102	No
AT2G44175	Acyl-CoA N-acyltransferases (NAT) superfamily protein	NA	-0.139285	0.540652	0.999102	No
AT5G27300	NA	NA	-0.139253	0.313415	0.999102	No
AT2G30040	mitogen-activated protein kinase kinase kinase 14	MAPKKK14	-0.139243	0.173878	0.999102	No
AT3G51470	Protein phosphatase 2C family protein	NA	-0.139202	0.111094	0.999102	No
AT5G62390	BCL-2-associated athanogene 7	ATBAG7	-0.139201	0.0799933	0.999102	No
AT1G19670	chlorophyllase 1	ATCLH1	-0.139162	0.418758	0.999102	No
AT1G26761	Arabinanase/levansucrase/invertase	NA	-0.13914	0.28925	0.999102	No
AT1G31245	Encodes a defensin-like (DEFL) family protein.	NA	-0.139137	0.215716	0.999102	No
AT5G40950	ribosomal protein large subunit 27	RPL27	-0.139105	0.139395	0.999102	No
AT3G17190	NA	NA	-0.139084	0.214205	0.999102	No
AT3G45740	hydrolase family protein / HAD-superfamily protein	NA	-0.138968	0.313409	0.999102	No
AT4G28080	Tetratricopeptide repeat (TPR)-like superfamily protein	NA	-0.138964	0.25651	0.999102	No
AT3G16140	photosystem I subunit H-1	PSAH-1	-0.138924	0.201362	0.999102	No
AT3G50320	unknown protein; Has 1 Blast hits to 1 proteins in 1 species: Archae - 0; Bacteria - 0; Metazoa - 0; Fungi - 0; Plants - 1; Viruses - 0; Other Eukaryotes - 0 (source: NCBI BLink).	NA	-0.138905	0.625378	0.999102	No
AT5G65320	basic helix-loop-helix (bHLH) DNA-binding superfamily protein	NA	-0.138889	0.115987	0.999102	No
AT1G31290	ARGONAUTE 3	AGO3	-0.138825	0.340271	0.999102	No
AT3G05150	Major facilitator superfamily protein	NA	-0.138604	0.279868	0.999102	No
AT5G33393	unknown protein; LOCATED IN: chloroplast; Has 30201 Blast hits to 17322 proteins in 780 species: Archae - 12; Bacteria - 1396; Metazoa - 17338; Fungi - 3422; Plants - 5037; Viruses - 0; Other Eukaryotes - 2996 (source: NCBI BLink).	NA	-0.1386	0.306804	0.999102	No
AT2G17730	NEP-interacting protein 2	NIP2	-0.13856	0.288076	0.999102	No
AT3G24300	ammonium transporter 1;3	AMT1;3	-0.138553	0.217253	0.999102	No
AT1G09340	chloroplast RNA binding	CRB	-0.138492	0.268344	0.999102	No
AT2G31910	cation/H+ exchanger 21	ATCHX21	-0.138326	0.426582	0.999102	No
AT1G30220	inositol transporter 2	ATINT2	-0.138298	0.375813	0.999102	No
AT1G76930	extensin 4	ATEXT1	-0.138202	0.56481	0.999102	No
AT1G47930	pseudogene, glutamyl-tRNA synthetase, similar to GI:3435196 from (Arabidopsis thaliana); blastp match of 68% identity and 4.0e-65 P-value to GP|6815089|dbj|BAA90375.1||AP001081 unnamed protein product {Oryza sativa (japonica cultivar-group)}	NA	-0.13815	0.446397	0.999102	No
AT1G48740	2-oxoglutarate (2OG) and Fe(II)-dependent oxygenase superfamily protein	NA	-0.137846	0.159075	0.999102	No
AT1G48200	unknown protein; FUNCTIONS IN: molecular_function unknown; INVOLVED IN: biological_process unknown; LOCATED IN: endomembrane system; EXPRESSED IN: 22 plant structures; EXPRESSED DURING: 13 growth stages; Has 30 Blast hits to 30 proteins in 12 species: Archae - 0; Bacteria - 0; Metazoa - 0; Fungi - 0; Plants - 30; Viruses - 0; Other Eukaryotes - 0 (source: NCBI BLink).	NA	-0.137761	0.327089	0.999102	No
AT1G78170	unknown protein; BEST Arabidopsis thaliana protein match is: unknown protein (TAIR:AT1G22250.1); Has 66 Blast hits to 66 proteins in 11 species: Archae - 0; Bacteria - 0; Metazoa - 0; Fungi - 0; Plants - 66; Viruses - 0; Other Eukaryotes - 0 (source: NCBI BLink).	NA	-0.137761	0.332605	0.999102	No
AT5G54220	Cysteine-rich protein	NA	-0.137757	0.313349	0.999102	No
AT1G48870	Transducin/WD40 repeat-like superfamily protein	NA	-0.137698	0.137971	0.999102	No
AT3G05390	FUNCTIONS IN: molecular_function unknown; INVOLVED IN: biological_process unknown; LOCATED IN: mitochondrion; EXPRESSED IN: 15 plant structures; EXPRESSED DURING: 7 growth stages; CONTAINS InterPro DOMAIN/s: Protein of unknown function DUF248, methyltransferase putative (InterPro:IPR004159); BEST Arabidopsis thaliana protein match is: S-adenosyl-L-methionine-dependent methyltransferases superfami…	NA	-0.137632	0.468856	0.999102	No
AT4G19770	Glycosyl hydrolase family protein with chitinase insertion domain	NA	-0.137632	0.487297	0.999102	No
AT1G34310	auxin response factor 12	ARF12	-0.137613	0.158751	0.999102	No
AT5TE38715	transposable element	NA	-0.137553	0.364415	0.999102	No
AT2G19045	RALF-like 13	RALFL13	-0.137541	0.269106	0.999102	No
AT1G32990	plastid ribosomal protein l11	PRPL11	-0.137475	0.159826	0.999102	No
AT1G17880	basic transcription factor 3	ATBTF3	-0.137413	0.300464	0.999102	No
AT3G51490	tonoplast monosaccharide transporter3	TMT3	-0.137409	0.337878	0.999102	No
AT5G66890	Leucine-rich repeat (LRR) family protein	NA	-0.137394	0.441194	0.999102	No
AT5G49110	unknown protein; INVOLVED IN: biological_process unknown; LOCATED IN: cellular_component unknown; EXPRESSED IN: cultured cell; Has 30201 Blast hits to 17322 proteins in 780 species: Archae - 12; Bacteria - 1396; Metazoa - 17338; Fungi - 3422; Plants - 5037; Viruses - 0; Other Eukaryotes - 2996 (source: NCBI BLink).	NA	-0.137379	0.579416	0.999102	No
AT2G25890	Oleosin family protein	NA	-0.137362	0.23303	0.999102	No
AT3G58260	TRAF-like family protein	NA	-0.137345	0.291931	0.999102	No
AT4G19515	NA	NA	-0.137298	0.420912	0.999102	No
AT1G47440	pseudogene, putative S-locus-specific glyco protein SLR1 precursor, similar to S-locus-specific glycoprotein SLR1 precursor GB:S20489 GI:99660 from (Arabidopsis thaliana); blastp match of 67% identity and 1.6e-109 P-value to GP|21321208|dbj|BAB97355.1||AB075407 S-locus-related I {Brassica amplexicaulis}	NA	-0.137295	0.484077	0.999102	No
AT1G06260	Cysteine proteinases superfamily protein	NA	-0.137265	0.20856	0.999102	No
AT1G19070	F-box family protein	NA	-0.137227	0.132345	0.999102	No
AT4G09650	ATP synthase delta-subunit gene	ATPD	-0.137199	0.244111	0.999102	No
AT4G05140	Nucleoside transporter family protein	NA	-0.137162	0.303499	0.999102	No
AT4G19380	Long-chain fatty alcohol dehydrogenase family protein	NA	-0.137149	0.241276	0.999102	No
AT1G26700	Seven transmembrane MLO family protein	ATMLO14	-0.137063	0.169885	0.999102	No
AT3G28910	myb domain protein 30	ATMYB30	-0.13705	0.125099	0.999102	No
AT1G74220	unknown protein; FUNCTIONS IN: molecular_function unknown; INVOLVED IN: biological_process unknown; LOCATED IN: chloroplast; EXPRESSED IN: male gametophyte, flower, pollen tube; EXPRESSED DURING: L mature pollen stage, M germinated pollen stage, 4 anthesis; BEST Arabidopsis thaliana protein match is: unknown protein (TAIR:AT2G03630.1); Has 383 Blast hits to 347 proteins in 86 species: Archae - 0;…	NA	-0.137044	0.57622	0.999102	No
AT3G56490	HIS triad family protein 3	HINT1	-0.137005	0.166631	0.999102	No
AT4G01535	unknown protein; FUNCTIONS IN: molecular_function unknown; INVOLVED IN: biological_process unknown; LOCATED IN: endomembrane system; Has 30201 Blast hits to 17322 proteins in 780 species: Archae - 12; Bacteria - 1396; Metazoa - 17338; Fungi - 3422; Plants - 5037; Viruses - 0; Other Eukaryotes - 2996 (source: NCBI BLink).	NA	-0.136978	0.560952	0.999102	No
AT3G23770	O-Glycosyl hydrolases family 17 protein	NA	-0.136891	0.225044	0.999102	No
AT2G46567	unknown protein; Has 30201 Blast hits to 17322 proteins in 780 species: Archae - 12; Bacteria - 1396; Metazoa - 17338; Fungi - 3422; Plants - 5037; Viruses - 0; Other Eukaryotes - 2996 (source: NCBI BLink).	NA	-0.136862	0.13579	0.999102	No
AT5G07360	Amidase family protein	NA	-0.136693	0.492539	0.999102	No
AT2G15010	Plant thionin	NA	-0.136688	0.589605	0.999102	No
AT3G31401	unknown protein; Has 30201 Blast hits to 17322 proteins in 780 species: Archae - 12; Bacteria - 1396; Metazoa - 17338; Fungi - 3422; Plants - 5037; Viruses - 0; Other Eukaryotes - 2996 (source: NCBI BLink).	NA	-0.136587	0.163778	0.999102	No
AT1G62260	mitochondrial editing factor 9	MEF9	-0.136558	0.672774	0.999102	No
AT5G56820	F-box/RNI-like/FBD-like domains-containing protein	NA	-0.13655	0.2521	0.999102	No
AT1G28030	2-oxoglutarate (2OG) and Fe(II)-dependent oxygenase superfamily protein	NA	-0.136549	0.31122	0.999102	No
AT1G67590	Remorin family protein	NA	-0.136543	0.399777	0.999102	No
AT4G12970	stomagen	EPFL9	-0.136542	0.147824	0.999102	No
AT4G23640	Potassium transporter family protein	ATKT3	-0.136444	0.394425	0.999102	No
AT5G16390	chloroplastic acetylcoenzyme A carboxylase 1	BCCP	-0.136405	0.107669	0.999102	No
AT2G46540	unknown protein; FUNCTIONS IN: molecular_function unknown; INVOLVED IN: biological_process unknown; LOCATED IN: mitochondrion, membrane; EXPRESSED IN: 25 plant structures; EXPRESSED DURING: 16 growth stages; Has 42 Blast hits to 42 proteins in 11 species: Archae - 0; Bacteria - 0; Metazoa - 0; Fungi - 0; Plants - 42; Viruses - 0; Other Eukaryotes - 0 (source: NCBI BLink).	NA	-0.136372	0.162625	0.999102	No
AT2G39460	ribosomal protein L23AA	ATRPL23A	-0.136333	0.255934	0.999102	No
AT5G28810	Domain of unknown function (DUF1985)	NA	-0.136331	0.506497	0.999102	No
AT5G23370	GRAM domain-containing protein / ABA-responsive protein-related	NA	-0.136283	0.329113	0.999102	No
AT5G37351	unknown protein; Has 30201 Blast hits to 17322 proteins in 780 species: Archae - 12; Bacteria - 1396; Metazoa - 17338; Fungi - 3422; Plants - 5037; Viruses - 0; Other Eukaryotes - 2996 (source: NCBI BLink).	NA	-0.136282	0.595026	0.999102	No
AT2G18470	roline-rich extensin-like receptor kinase 4	AtPERK4	-0.136279	0.236752	0.999102	No
AT3G49720	unknown protein; FUNCTIONS IN: molecular_function unknown; INVOLVED IN: biological_process unknown; LOCATED IN: chloroplast thylakoid membrane, Golgi apparatus, plasma membrane, membrane; EXPRESSED IN: 25 plant structures; EXPRESSED DURING: 15 growth stages; BEST Arabidopsis thaliana protein match is: unknown protein (TAIR:AT5G65810.1); Has 64 Blast hits to 64 proteins in 11 species: Archae - 0; …	NA	-0.136275	0.186626	0.999102	No
AT1G31470	Major facilitator superfamily protein	NFD4	-0.136087	0.143284	0.999102	No
AT4G34160	CYCLIN D3;1	CYCD3	-0.136084	0.249747	0.999102	No
AT3G56510	RNA-binding (RRM/RBD/RNP motifs) family protein	NA	-0.136028	0.551171	0.999102	No
AT1G20680	NA	NA	-0.136018	0.474073	0.999102	No
AT2G20722	snoRNA	NA	-0.135976	0.275111	0.999102	No
AT5G33370	GDSL-like Lipase/Acylhydrolase superfamily protein	NA	-0.13592	0.142753	0.999102	No
AT5G14011	unknown protein; Has 30201 Blast hits to 17322 proteins in 780 species: Archae - 12; Bacteria - 1396; Metazoa - 17338; Fungi - 3422; Plants - 5037; Viruses - 0; Other Eukaryotes - 2996 (source: NCBI BLink).	NA	-0.135897	0.454791	0.999102	No
AT1G56580	Protein of unknown function, DUF538	SVB	-0.13584	0.124291	0.999102	No
AT3G23890	topoisomerase II	ATTOPII	-0.135807	0.481603	0.999102	No
AT5G19940	Plastid-lipid associated protein PAP / fibrillin family protein	NA	-0.135689	0.239642	0.999102	No
AT3G13640	RNAse l inhibitor protein 1	ABCE1	-0.135605	0.121227	0.999102	No
AT3G23510	Cyclopropane-fatty-acyl-phospholipid synthase	NA	-0.135578	0.272042	0.999102	No
AT2G01818	PLATZ transcription factor family protein	NA	-0.135525	0.182938	0.999102	No
AT2G22821	other RNA	NA	-0.135522	0.367231	0.999102	No
AT2G38680	NA	NA	-0.135518	0.258632	0.999102	No
AT2G34930	disease resistance family protein / LRR family protein	NA	-0.135471	0.139971	0.999102	No
AT5G43290	WRKY DNA-binding protein 49	ATWRKY49	-0.135437	0.307867	0.999102	No
AT2G01918	PsbQ-like 3	PQL3	-0.135415	0.168301	0.999102	No
AT2G19220	unknown protein; BEST Arabidopsis thaliana protein match is: unknown protein (TAIR:AT3G11290.1); Has 443 Blast hits to 267 proteins in 21 species: Archae - 0; Bacteria - 0; Metazoa - 0; Fungi - 17; Plants - 426; Viruses - 0; Other Eukaryotes - 0 (source: NCBI BLink).	NA	-0.135403	0.168534	0.999102	No
AT1G08110	lactoylglutathione lyase family protein / glyoxalase I family protein	NA	-0.135393	0.110656	0.999102	No
AT3G55570	unknown protein; BEST Arabidopsis thaliana protein match is: unknown protein (TAIR:AT5G41761.1); Has 128 Blast hits to 128 proteins in 12 species: Archae - 0; Bacteria - 0; Metazoa - 0; Fungi - 0; Plants - 128; Viruses - 0; Other Eukaryotes - 0 (source: NCBI BLink).	NA	-0.135359	0.195006	0.999102	No
AT4G04610	APS reductase 1	APR	-0.13534	0.375284	0.999102	No
AT5G03470	Protein phosphatase 2A regulatory B subunit family protein	ATB' ALPHA	-0.135338	0.381016	0.999102	No
AT2G04790	unknown protein; Has 45 Blast hits to 45 proteins in 15 species: Archae - 0; Bacteria - 0; Metazoa - 0; Fungi - 0; Plants - 43; Viruses - 0; Other Eukaryotes - 2 (source: NCBI BLink).	NA	-0.135178	0.164666	0.999102	No
AT5G48690	CONTAINS InterPro DOMAIN/s: Ubiquitin-associated/translation elongation factor EF1B, N-terminal, eukaryote (InterPro:IPR015940), PUB domain (InterPro:IPR018997), PUG domain (InterPro:IPR006567), UBA-like (InterPro:IPR009060); BEST Arabidopsis thaliana protein match is: ubiquitin-associated (UBA)/TS-N domain-containing protein (TAIR:AT1G04850.1); Has 7001 Blast hits to 5165 proteins in 492 species…	NA	-0.135159	0.553707	0.999102	No
AT4G40020	Myosin heavy chain-related protein	NA	-0.135137	0.187938	0.999102	No
AT5G11230	Nucleotide-sugar transporter family protein	NA	-0.134995	0.266748	0.999102	No
AT4G37760	squalene epoxidase 3	SQE3	-0.134986	0.382028	0.999102	No
AT3G10960	AZA-guanine resistant1	ATAZG1	-0.134945	0.287148	0.999102	No
AT5G17050	UDP-glucosyl transferase 78D2	UGT78D2	-0.134934	0.464347	0.999102	No
AT3G02000	Thioredoxin superfamily protein	ROXY1	-0.134924	0.372402	0.999102	No
AT2G34860	DnaJ/Hsp40 cysteine-rich domain superfamily protein	EDA3	-0.134918	0.139285	0.999102	No
AT4G00580	COP1-interacting protein-related	NA	-0.134883	0.602244	0.999102	No
AT3G57350	Nucleoporin interacting component (Nup93/Nic96-like) family protein	NA	-0.134842	0.454035	0.999102	No
AT5G50910	unknown protein; Has 1 Blast hits to 1 proteins in 1 species: Archae - 0; Bacteria - 0; Metazoa - 0; Fungi - 0; Plants - 1; Viruses - 0; Other Eukaryotes - 0 (source: NCBI BLink).	NA	-0.134829	0.466958	0.999102	No
AT3G50230	Leucine-rich repeat protein kinase family protein	NA	-0.134726	0.572162	0.999102	No
AT5G09660	peroxisomal NAD-malate dehydrogenase 2	PMDH2	-0.134705	0.412924	0.999102	No
AT1G36000	LOB domain-containing protein 5	LBD5	-0.134628	0.277917	0.999102	No
AT1G73655	FKBP-like peptidyl-prolyl cis-trans isomerase family protein	NA	-0.134601	0.248837	0.999102	No
AT1G13560	aminoalcoholphosphotransferase 1	AAPT1	-0.13455	0.183833	0.999102	No
AT2G18810	Domain of unknown function (DUF313)	NA	-0.134516	0.208643	0.999102	No
AT5G24557	Encodes a ECA1 gametogenesis related family protein [pseudogene]	NA	-0.134515	0.492229	0.999102	No
AT2TE22350	transposable element	NA	-0.134438	0.577996	0.999102	No
AT5G26840	unknown protein; Has 1807 Blast hits to 1807 proteins in 277 species: Archae - 0; Bacteria - 0; Metazoa - 736; Fungi - 347; Plants - 385; Viruses - 0; Other Eukaryotes - 339 (source: NCBI BLink).	NA	-0.134348	0.209867	0.999102	No
AT3G20362	unknown protein; FUNCTIONS IN: molecular_function unknown; INVOLVED IN: biological_process unknown; LOCATED IN: endomembrane system; Has 4 Blast hits to 4 proteins in 1 species: Archae - 0; Bacteria - 0; Metazoa - 0; Fungi - 0; Plants - 4; Viruses - 0; Other Eukaryotes - 0 (source: NCBI BLink).	NA	-0.134344	0.234017	0.999102	No
AT2G03958	Encodes a defensin-like (DEFL) family protein.	NA	-0.134341	0.394734	0.999102	No
AT3G16950	lipoamide dehydrogenase 1	LPD1	-0.134321	0.156636	0.999102	No
AT4G13266	unknown protein; BEST Arabidopsis thaliana protein match is: unknown protein (TAIR:AT3G13950.1); Has 35333 Blast hits to 34131 proteins in 2444 species: Archae - 798; Bacteria - 22429; Metazoa - 974; Fungi - 991; Plants - 531; Viruses - 0; Other Eukaryotes - 9610 (source: NCBI BLink).	NA	-0.13429	0.13119	0.999102	No
AT1G51910	Leucine-rich repeat protein kinase family protein	NA	-0.134263	0.290277	0.999102	No
AT5G21940	unknown protein; BEST Arabidopsis thaliana protein match is: unknown protein (TAIR:AT3G43850.1); Has 30201 Blast hits to 17322 proteins in 780 species: Archae - 12; Bacteria - 1396; Metazoa - 17338; Fungi - 3422; Plants - 5037; Viruses - 0; Other Eukaryotes - 2996 (source: NCBI BLink).	NA	-0.134261	0.803931	0.999102	No
AT3G25530	glyoxylate reductase 1	ATGHBDH	-0.13424	0.161325	0.999102	No
AT3G03330	NAD(P)-binding Rossmann-fold superfamily protein	NA	-0.134201	0.261174	0.999102	No
AT3G27910	Galactose oxidase/kelch repeat superfamily protein	NA	-0.134194	0.538145	0.999102	No
AT1G59780	NB-ARC domain-containing disease resistance protein	NA	-0.134172	0.266999	0.999102	No
AT1G09370	Plant invertase/pectin methylesterase inhibitor superfamily protein	NA	-0.134154	0.252041	0.999102	No
AT3G07450	Bifunctional inhibitor/lipid-transfer protein/seed storage 2S albumin superfamily protein	NA	-0.13414	0.18604	0.999102	No
AT4G37420	Domain of unknown function (DUF23)	NA	-0.134102	0.545399	0.999102	No
AT5G53230	Protein of unknown function (DUF295)	NA	-0.134071	0.233511	0.999102	No
AT3G50890	homeobox protein 28	AtHB28	-0.134052	0.126828	0.999102	No
AT2G02240	F-box family protein	MEE66	-0.134051	0.495676	0.999102	No
AT5G65350	histone 3 11	HTR11	-0.134047	0.122706	0.999102	No
AT4G21760	beta-glucosidase 47	BGLU47	-0.133906	0.175137	0.999102	No
AT1G60290	pseudogene, similar to Chalcone--flavonone isomerase (EC 5.5.1.6) (Chalcone isomerase). (Radish), blastp match of 70% identity and 1.7e-11 P-value to SP|O22651|CFI_RAPSA Chalcone--flavonone isomerase (EC 5.5.1.6) (Chalcone isomerase). (Radish) {Raphanus sativus}	NA	-0.133885	0.493475	0.999102	No
AT5G46000	Mannose-binding lectin superfamily protein	NA	-0.133866	0.213607	0.999102	No
AT4G32380	Pectin lyase-like superfamily protein	NA	-0.133862	0.452361	0.999102	No
AT1G63730	Disease resistance protein (TIR-NBS-LRR class) family	NA	-0.133839	0.137336	0.999102	No
AT3G29800	P-loop containing nucleoside triphosphate hydrolases superfamily protein	NA	-0.133826	0.272699	0.999102	No
AT4G23590	Tyrosine transaminase family protein	NA	-0.133711	0.414415	0.999102	No
AT1G11520	pliceosome associated protein-related	NA	-0.133685	0.12971	0.999102	No
AT5G21430	Chaperone DnaJ-domain superfamily protein	CRRL	-0.133642	0.516189	0.999102	No
AT3G59695	other RNA	NA	-0.133636	0.118753	0.999102	No
AT1G30850	root hair specific 4	RSH4	-0.133597	0.387478	0.999102	No
AT5G02090	unknown protein; Has 30 Blast hits to 30 proteins in 10 species: Archae - 0; Bacteria - 0; Metazoa - 0; Fungi - 0; Plants - 30; Viruses - 0; Other Eukaryotes - 0 (source: NCBI BLink).	NA	-0.133561	0.163095	0.999102	No
AT5G08530	51 kDa subunit of complex I	CI51	-0.133523	0.14961	0.999102	No
AT5G59616	Interleukin-1 receptor-associated kinase 4 protein	NA	-0.133508	0.279654	0.999102	No
AT1G14840	microtubule-associated proteins 70-4	ATMAP70-4	-0.133484	0.169986	0.999102	No
AT1G04630	GRIM-19 protein	MEE4	-0.133444	0.221645	0.999102	No
AT2G04100	MATE efflux family protein	NA	-0.133405	0.370808	0.999102	No
AT2G04570	GDSL-like Lipase/Acylhydrolase superfamily protein	NA	-0.133378	0.389298	0.999102	No
AT3G52740	unknown protein; BEST Arabidopsis thaliana protein match is: unknown protein (TAIR:AT3G44450.1); Has 65 Blast hits to 65 proteins in 13 species: Archae - 0; Bacteria - 0; Metazoa - 0; Fungi - 0; Plants - 65; Viruses - 0; Other Eukaryotes - 0 (source: NCBI BLink).	NA	-0.133349	0.262011	0.999102	No
AT5G60380	Protein of Unknown Function (DUF239)	NA	-0.133321	0.522308	0.999102	No
AT4G30064	low-molecular-weight cysteine-rich 61	LCR61	-0.133303	0.170934	0.999102	No
AT2G22470	arabinogalactan protein 2	AGP2	-0.133272	0.282978	0.999102	No
AT5G48100	Laccase/Diphenol oxidase family protein	ATLAC15	-0.133236	0.421017	0.999102	No
AT3G33528	unknown protein; FUNCTIONS IN: molecular_function unknown; INVOLVED IN: biological_process unknown; LOCATED IN: cellular_component unknown; BEST Arabidopsis thaliana protein match is: unknown protein (TAIR:AT4G07526.3); Has 57 Blast hits to 57 proteins in 2 species: Archae - 0; Bacteria - 0; Metazoa - 0; Fungi - 0; Plants - 57; Viruses - 0; Other Eukaryotes - 0 (source: NCBI BLink).	NA	-0.133214	0.539113	0.999102	No
AT3G27415	unknown protein; FUNCTIONS IN: molecular_function unknown; INVOLVED IN: biological_process unknown; LOCATED IN: cellular_component unknown; Has 30201 Blast hits to 17322 proteins in 780 species: Archae - 12; Bacteria - 1396; Metazoa - 17338; Fungi - 3422; Plants - 5037; Viruses - 0; Other Eukaryotes - 2996 (source: NCBI BLink).	NA	-0.133211	0.233591	0.999102	No
AT3G12960	unknown protein; Has 44 Blast hits to 44 proteins in 14 species: Archae - 0; Bacteria - 0; Metazoa - 0; Fungi - 0; Plants - 44; Viruses - 0; Other Eukaryotes - 0 (source: NCBI BLink).	SMP1	-0.133157	0.438783	0.999102	No
AT1G51110	Plastid-lipid associated protein PAP / fibrillin family protein	NA	-0.133121	0.172866	0.999102	No
AT5G23760	Copper transport protein family	NA	-0.133107	0.328501	0.999102	No
AT5G02340	Cysteine/Histidine-rich C1 domain family protein	NA	-0.133076	0.454684	0.999102	No
AT1G19390	Wall-associated kinase family protein	NA	-0.133044	0.492369	0.999102	No
AT3G09360	Cyclin/Brf1-like TBP-binding protein	NA	-0.133036	0.497472	0.999102	No
AT4G24110	unknown protein; Has 76 Blast hits to 76 proteins in 13 species: Archae - 0; Bacteria - 0; Metazoa - 1; Fungi - 0; Plants - 75; Viruses - 0; Other Eukaryotes - 0 (source: NCBI BLink).	NA	-0.133	0.337447	0.999102	No
AT3G25080	Protein of unknown function (DUF626)	NA	-0.132935	0.307987	0.999102	No
AT2G42840	protodermal factor 1	PDF1	-0.132851	0.20653	0.999102	No
AT2G31981	unknown protein; Has 30201 Blast hits to 17322 proteins in 780 species: Archae - 12; Bacteria - 1396; Metazoa - 17338; Fungi - 3422; Plants - 5037; Viruses - 0; Other Eukaryotes - 2996 (source: NCBI BLink).	NA	-0.132847	0.211299	0.999102	No
AT2G42790	citrate synthase 3	CSY3	-0.132823	0.206984	0.999102	No
AT2G13705	pseudogene, similar to putative DNA topoisomerase I, blastp match of 50% identity and 4.8e-09 P-value to GP|27817923|dbj|BAC55688.1||AP003940 putative DNA topoisomerase I {Oryza sativa (japonica cultivar-group)}	NA	-0.132816	0.347276	0.999102	No
AT1G65875	pseudogene, similar to EST AU070346(S12172) corresponds to a region of the predicted gene.~similar to AMP-binding protein. (X94625), blastp match of 57% identity and 4.5e-137 P-value to GP|6063549|dbj|BAA85409.1||AP000615 EST AU070346(S12172) corresponds to a region of the predicted gene.~similar to AMP-binding protein. (X94625) {Oryza sativa (japonica cultivar-group)}	NA	-0.132721	0.239138	0.999102	No
AT5G45240	Disease resistance protein (TIR-NBS-LRR class)	NA	-0.132698	0.547241	0.999102	No
AT1G65780	P-loop containing nucleoside triphosphate hydrolases superfamily protein	NA	-0.132619	0.369011	0.999102	No
AT1G53687	MIR169E; miRNA	MIR169E	-0.132618	0.321295	0.999102	No
AT3G63233	unknown protein; Has 30201 Blast hits to 17322 proteins in 780 species: Archae - 12; Bacteria - 1396; Metazoa - 17338; Fungi - 3422; Plants - 5037; Viruses - 0; Other Eukaryotes - 2996 (source: NCBI BLink).	NA	-0.132617	0.339672	0.999102	No
AT1G54170	CTC-interacting domain 3	CID3	-0.132481	0.107642	0.999102	No
AT5G38190	INVOLVED IN: biological_process unknown; LOCATED IN: chloroplast; BEST Arabidopsis thaliana protein match is: myosin heavy chain-related (TAIR:AT1G32010.1); Has 1807 Blast hits to 1807 proteins in 277 species: Archae - 0; Bacteria - 0; Metazoa - 736; Fungi - 347; Plants - 385; Viruses - 0; Other Eukaryotes - 339 (source: NCBI BLink).	NA	-0.132481	0.565047	0.999102	No
AT1G66245	unknown protein; Has 390 Blast hits to 336 proteins in 78 species: Archae - 0; Bacteria - 22; Metazoa - 81; Fungi - 35; Plants - 39; Viruses - 2; Other Eukaryotes - 211 (source: NCBI BLink).	NA	-0.132444	0.555427	0.999102	No
AT1G63940	monodehydroascorbate reductase 6	MDAR6	-0.132418	0.195611	0.999102	No
AT1G71830	somatic embryogenesis receptor-like kinase 1	ATSERK1	-0.13227	0.11458	0.999102	No
AT5G37650	Family of unknown function (DUF577)	NA	-0.132253	0.216714	0.999102	No
AT5G28465	unknown protein; Has 30201 Blast hits to 17322 proteins in 780 species: Archae - 12; Bacteria - 1396; Metazoa - 17338; Fungi - 3422; Plants - 5037; Viruses - 0; Other Eukaryotes - 2996 (source: NCBI BLink).	NA	-0.132226	0.462838	0.999102	No
AT3G49940	LOB domain-containing protein 38	LBD38	-0.132187	0.47777	0.999102	No
AT1G09160	Protein phosphatase 2C family protein	NA	-0.132124	0.146139	0.999102	No
AT4G00980	zinc knuckle (CCHC-type) family protein	NA	-0.132033	0.167042	0.999102	No
AT2G43150	Proline-rich extensin-like family protein	NA	-0.132004	0.337864	0.999102	No
AT1G52240	RHO guanyl-nucleotide exchange factor 11	ATROPGEF11	-0.131976	0.19894	0.999102	No
AT1G66475	unknown protein; Has 30201 Blast hits to 17322 proteins in 780 species: Archae - 12; Bacteria - 1396; Metazoa - 17338; Fungi - 3422; Plants - 5037; Viruses - 0; Other Eukaryotes - 2996 (source: NCBI BLink).	NA	-0.131885	0.420368	0.999102	No
AT4G18870	E2F/DP family winged-helix DNA-binding domain	NA	-0.13182	0.645699	0.999102	No
AT2G03880	Pentatricopeptide repeat (PPR) superfamily protein	REME1	-0.131797	0.153746	0.999102	No
AT3G57157	other RNA	NA	-0.131756	0.35223	0.999102	No
AT2G07521	unknown protein; Has 30201 Blast hits to 17322 proteins in 780 species: Archae - 12; Bacteria - 1396; Metazoa - 17338; Fungi - 3422; Plants - 5037; Viruses - 0; Other Eukaryotes - 2996 (source: NCBI BLink).	NA	-0.131733	0.652512	0.999102	No
AT2G07714	transcription factor-related	NA	-0.131689	0.375276	0.999102	No
AT1G22800	S-adenosyl-L-methionine-dependent methyltransferases superfamily protein	NA	-0.131657	0.109693	0.999102	No
AT2G04840	Protein of unknown function (DUF295)	NA	-0.131651	0.189077	0.999102	No
AT4G31760	Peroxidase superfamily protein	NA	-0.131547	0.334039	0.999102	No
AT2G41510	cytokinin oxidase/dehydrogenase 1	ATCKX1	-0.131544	0.199794	0.999102	No
AT2G33450	Ribosomal L28 family	PRPL28	-0.13152	0.261558	0.999102	No
AT5G35737	unknown protein; BEST Arabidopsis thaliana protein match is: unknown protein (TAIR:AT2G13450.1); Has 35333 Blast hits to 34131 proteins in 2444 species: Archae - 798; Bacteria - 22429; Metazoa - 974; Fungi - 991; Plants - 531; Viruses - 0; Other Eukaryotes - 9610 (source: NCBI BLink).	NA	-0.131515	0.46236	0.999102	No
AT2G17295	snoRNA	NA	-0.131479	0.239243	0.999102	No
AT3G05685	Cystatin/monellin superfamily protein	NA	-0.131427	0.133444	0.999102	No
AT4G03270	Cyclin D6;1	CYCD6;1	-0.131368	0.115277	0.999102	No
AT5G18220	O-Glycosyl hydrolases family 17 protein	NA	-0.131286	0.214266	0.999102	No
AT2G34238	unknown protein; Has 30201 Blast hits to 17322 proteins in 780 species: Archae - 12; Bacteria - 1396; Metazoa - 17338; Fungi - 3422; Plants - 5037; Viruses - 0; Other Eukaryotes - 2996 (source: NCBI BLink).	NA	-0.131189	0.687246	0.999102	No
AT5G09670	loricrin-related	NA	-0.131164	0.391943	0.999102	No
AT4G13850	glycine-rich RNA-binding protein 2	ATGRP2	-0.131151	0.44214	0.999102	No
AT5G14660	peptide deformylase 1B	ATDEF2	-0.131116	0.159561	0.999102	No
AT1G56680	Chitinase family protein	NA	-0.131042	0.520382	0.999102	No
AT3G56240	copper chaperone	CCH	-0.131041	0.423092	0.999102	No
AT5G05720	RNA-binding (RRM/RBD/RNP motifs) family protein	NA	-0.130861	0.495502	0.999102	No
AT5G59020	Protein of unknown function (DUF3527)	NA	-0.130807	0.190145	0.999102	No
AT4G26140	beta-galactosidase 12	BGAL12	-0.130705	0.150244	0.999102	No
AT1G65160	Ubiquitin carboxyl-terminal hydrolase family protein	NA	-0.130695	0.132478	0.999102	No
AT4G32190	Myosin heavy chain-related protein	NA	-0.130633	0.217187	0.999102	No
AT2G16620	Protein kinase superfamily protein	NA	-0.130605	0.421389	0.999102	No
AT1G57943	purine permease 17	ATPUP17	-0.130569	0.3553	0.999102	No
AT2G01480	O-fucosyltransferase family protein	NA	-0.130539	0.431123	0.999102	No
AT4G28703	RmlC-like cupins superfamily protein	NA	-0.130527	0.541583	0.999102	No
AT3G44800	Meprin and TRAF (MATH) homology domain-containing protein	NA	-0.130515	0.525489	0.999102	No
AT1G74480	RWP-RK domain-containing protein	AtRKD2	-0.130407	0.512057	0.999102	No
AT5G50780	NA	NA	-0.130313	0.369166	0.999102	No
AT3G10440	Shugoshin C terminus	NA	-0.130224	0.342428	0.999102	No
AT3G60920	CONTAINS InterPro DOMAIN/s: Beige/BEACH (InterPro:IPR000409); BEST Arabidopsis thaliana protein match is: WD-40 repeat family protein / beige-related (TAIR:AT2G45540.1); Has 1795 Blast hits to 1563 proteins in 214 species: Archae - 2; Bacteria - 29; Metazoa - 830; Fungi - 160; Plants - 230; Viruses - 0; Other Eukaryotes - 544 (source: NCBI BLink).	NA	-0.129986	0.166553	0.999102	No
AT4G27220	NB-ARC domain-containing disease resistance protein	NA	-0.129952	0.350779	0.999102	No
AT1G15990	cyclic nucleotide gated channel 7	ATCNGC7	-0.129912	0.156063	0.999102	No
AT1G78180	Mitochondrial substrate carrier family protein	NA	-0.129817	0.255941	0.999102	No
AT4G01060	CAPRICE-like MYB3	CPL3	-0.129775	0.151085	0.999102	No
AT3G06020	Protein of unknown function (DUF3049)	FAF4	-0.129746	0.167254	0.999102	No
AT2G29800	Galactose oxidase/kelch repeat superfamily protein	NA	-0.129737	0.304232	0.999102	No
AT5G37550	unknown protein; BEST Arabidopsis thaliana protein match is: unknown protein (TAIR:AT1G66190.1); Has 1807 Blast hits to 1807 proteins in 277 species: Archae - 0; Bacteria - 0; Metazoa - 736; Fungi - 347; Plants - 385; Viruses - 0; Other Eukaryotes - 339 (source: NCBI BLink).	NA	-0.129724	0.411333	0.999102	No
AT4G25080	magnesium-protoporphyrin IX methyltransferase	CHLM	-0.12967	0.307048	0.999102	No
AT3G33178	transposable element gene	NA	-0.129635	0.379567	0.999102	No
AT2G14935	low-molecular-weight cysteine-rich 40	LCR40	-0.129634	0.447881	0.999102	No
AT1G07747	Bifunctional inhibitor/lipid-transfer protein/seed storage 2S albumin superfamily protein	NA	-0.129613	0.176251	0.999102	No
AT2G16340	unknown protein; Has 64 Blast hits to 48 proteins in 21 species: Archae - 2; Bacteria - 36; Metazoa - 11; Fungi - 6; Plants - 3; Viruses - 2; Other Eukaryotes - 4 (source: NCBI BLink).	NA	-0.12956	0.595375	0.999102	No
AT3G61670	Protein of unknown function (DUF3133)	NA	-0.129533	0.268553	0.999102	No
AT1G10800	unknown protein; FUNCTIONS IN: molecular_function unknown; INVOLVED IN: biological_process unknown; LOCATED IN: endomembrane system; EXPRESSED IN: inflorescence meristem, hypocotyl, root, flower; EXPRESSED DURING: petal differentiation and expansion stage; Has 23 Blast hits to 23 proteins in 9 species: Archae - 0; Bacteria - 0; Metazoa - 0; Fungi - 0; Plants - 22; Viruses - 0; Other Eukaryotes - …	NA	-0.129485	0.501785	0.999102	No
AT3G61947	unknown protein; Has 30201 Blast hits to 17322 proteins in 780 species: Archae - 12; Bacteria - 1396; Metazoa - 17338; Fungi - 3422; Plants - 5037; Viruses - 0; Other Eukaryotes - 2996 (source: NCBI BLink).	NA	-0.129482	0.498731	0.999102	No
AT2G46140	Late embryogenesis abundant protein	NA	-0.129439	0.209476	0.999102	No
AT4G09000	general regulatory factor 1	GF14 CHI	-0.129434	0.107919	0.999102	No
AT2G24960	unknown protein; BEST Arabidopsis thaliana protein match is: unknown protein (TAIR:AT4G02210.2); Has 1453 Blast hits to 509 proteins in 26 species: Archae - 0; Bacteria - 0; Metazoa - 1; Fungi - 39; Plants - 1363; Viruses - 0; Other Eukaryotes - 50 (source: NCBI BLink).	NA	-0.129419	0.594093	0.999102	No
AT3G20880	WIP domain protein 4	WIP4	-0.1294	0.265038	0.999102	No
AT5G28620	protein kinase C-related	NA	-0.129364	0.224702	0.999102	No
AT3G55660	ROP (rho of plants) guanine nucleotide exchange factor 6	ATROPGEF6	-0.129358	0.281952	0.999102	No
AT2G16535	Maternally expressed gene (MEG) family protein	NA	-0.12933	0.34021	0.999102	No
AT5G03130	unknown protein; Has 1 Blast hits to 1 proteins in 1 species: Archae - 0; Bacteria - 0; Metazoa - 0; Fungi - 0; Plants - 1; Viruses - 0; Other Eukaryotes - 0 (source: NCBI BLink).	NA	-0.129325	0.288512	0.999102	No
AT5G26262	unknown protein; Has 30201 Blast hits to 17322 proteins in 780 species: Archae - 12; Bacteria - 1396; Metazoa - 17338; Fungi - 3422; Plants - 5037; Viruses - 0; Other Eukaryotes - 2996 (source: NCBI BLink).	NA	-0.12917	0.238038	0.999102	No
AT3G57210	Protein of unknown function (DUF626)	NA	-0.129148	0.209702	0.999102	No
AT5G15470	galacturonosyltransferase 14	GAUT14	-0.129106	0.31421	0.999102	No
AT4G13215	pseudogene, leucine-rich repeat transmembrane protein kinase -related, similar to leucine-rich repeat transmembrane protein kinase, putative; blastp match of 44% identity and 2.7e-12 P-value to GP|28071311|dbj|BAC56000.1||AP004623 putative leucine-rich repeat transmembrane protein kinase {Oryza sativa (japonica cultivar-group)}	NA	-0.129103	0.318292	0.999102	No
AT2G03160	SKP1-like 19	ASK19	-0.129075	0.452563	0.999102	No
AT5G43120	ARM-repeat/Tetratricopeptide repeat (TPR)-like protein	NA	-0.129012	0.318973	0.999102	No
AT5G52060	BCL-2-associated athanogene 1	ATBAG1	-0.128999	0.147489	0.999102	No
AT5G19729	unknown protein; Has 30201 Blast hits to 17322 proteins in 780 species: Archae - 12; Bacteria - 1396; Metazoa - 17338; Fungi - 3422; Plants - 5037; Viruses - 0; Other Eukaryotes - 2996 (source: NCBI BLink).	NA	-0.128883	0.424595	0.999102	No
AT4G35655	RPM1-interacting protein 4 (RIN4) family protein	NA	-0.128877	0.498162	0.999102	No
AT3G08740	elongation factor P (EF-P) family protein	NA	-0.128856	0.281772	0.999102	No
AT5G12940	Leucine-rich repeat (LRR) family protein	NA	-0.128776	0.351377	0.999102	No
AT1G32470	Single hybrid motif superfamily protein	NA	-0.128699	0.240537	0.999102	No
AT5G44894	unknown protein; Has 30201 Blast hits to 17322 proteins in 780 species: Archae - 12; Bacteria - 1396; Metazoa - 17338; Fungi - 3422; Plants - 5037; Viruses - 0; Other Eukaryotes - 2996 (source: NCBI BLink).	NA	-0.128672	0.513094	0.999102	No
AT3G07900	O-fucosyltransferase family protein	NA	-0.128647	0.238952	0.999102	No
AT3G28570	P-loop containing nucleoside triphosphate hydrolases superfamily protein	NA	-0.128591	0.262209	0.999102	No
AT2G24430	NAC domain containing protein 38	ANAC038	-0.128502	0.585428	0.999102	No
AT3G31510	pseudogene, hypothetical protein	NA	-0.128479	0.316124	0.999102	No
AT1G34041	unknown protein; Has 30201 Blast hits to 17322 proteins in 780 species: Archae - 12; Bacteria - 1396; Metazoa - 17338; Fungi - 3422; Plants - 5037; Viruses - 0; Other Eukaryotes - 2996 (source: NCBI BLink).	NA	-0.128467	0.617144	0.999102	No
AT4G26005	unknown protein; LOCATED IN: endomembrane system; Has 30201 Blast hits to 17322 proteins in 780 species: Archae - 12; Bacteria - 1396; Metazoa - 17338; Fungi - 3422; Plants - 5037; Viruses - 0; Other Eukaryotes - 2996 (source: NCBI BLink).	NA	-0.128447	0.304155	0.999102	No
AT3G44510	alpha/beta-Hydrolases superfamily protein	NA	-0.128365	0.246909	0.999102	No
ATMG00400	hypothetical protein	ORF157	-0.12832	0.271786	0.999102	No
AT3G23970	F-box family protein	NA	-0.128279	0.410856	0.999102	No
AT4G01900	GLNB1 homolog	GLB1	-0.128272	0.215363	0.999102	No
AT4G34300	Cupredoxin superfamily protein	NA	-0.128259	0.536574	0.999102	No
AT1G78040	Pollen Ole e 1 allergen and extensin family protein	NA	-0.12822	0.167376	0.999102	No
AT3G24715	Protein kinase superfamily protein with octicosapeptide/Phox/Bem1p domain	NA	-0.128201	0.134216	0.999102	No
AT2G46130	WRKY DNA-binding protein 43	ATWRKY43	-0.128099	0.495407	0.999102	No
AT3G33103	pseudogene, cytochrome oxidase assembly protein cox-11-related, blastp match of 82% identity and 9.7e-30 P-value to GP|28301938|gb|AAO38831.1||AC091532 putative cytochrome c oxidase assembly protein {Oryza sativa (japonica cultivar-group)}	NA	-0.128042	0.275041	0.999102	No
AT2G36026	Ovate family protein	NA	-0.12802	0.247547	0.999102	No
AT1G17360	NA	NA	-0.127964	0.38891	0.999102	No
AT4G25434	nudix hydrolase homolog 10	ATNUDT10	-0.127963	0.131617	0.999102	No
AT5G14290	Mitochondrial ribosomal protein L37	NA	-0.127908	0.195556	0.999102	No
AT3G27620	alternative oxidase 1C	AOX1C	-0.127858	0.209964	0.999102	No
AT3G08030	Protein of unknown function, DUF642	NA	-0.12781	0.160971	0.999102	No
AT5G05250	unknown protein; BEST Arabidopsis thaliana protein match is: unknown protein (TAIR:AT3G56360.1); Has 30201 Blast hits to 17322 proteins in 780 species: Archae - 12; Bacteria - 1396; Metazoa - 17338; Fungi - 3422; Plants - 5037; Viruses - 0; Other Eukaryotes - 2996 (source: NCBI BLink).	NA	-0.12777	0.643292	0.999102	No
AT2G40233	unknown protein; Has 30201 Blast hits to 17322 proteins in 780 species: Archae - 12; Bacteria - 1396; Metazoa - 17338; Fungi - 3422; Plants - 5037; Viruses - 0; Other Eukaryotes - 2996 (source: NCBI BLink).	NA	-0.127763	0.318643	0.999102	No
AT2G27395	pseudogene of cysteine protease-related	NA	-0.127748	0.635902	0.999102	No
AT2G06210	binding	ELF8	-0.127732	0.123359	0.999102	No
AT1G67770	terminal EAR1-like 2	TEL2	-0.127713	0.530193	0.999102	No
AT5G48920	tracheary element differentiation-related 7	TED7	-0.127688	0.249063	0.999102	No
AT5G04180	alpha carbonic anhydrase 3	ACA3	-0.127642	0.212912	0.999102	No
AT2G25780	Protein of unknown function (DUF1677)	NA	-0.127633	0.238688	0.999102	No
AT1G43000	PLATZ transcription factor family protein	NA	-0.127628	0.53829	0.999102	No
AT4G01328	unknown protein; LOCATED IN: endomembrane system; Has 30201 Blast hits to 17322 proteins in 780 species: Archae - 12; Bacteria - 1396; Metazoa - 17338; Fungi - 3422; Plants - 5037; Viruses - 0; Other Eukaryotes - 2996 (source: NCBI BLink).	NA	-0.127615	0.276341	0.999102	No
AT5G20030	Plant Tudor-like RNA-binding protein	NA	-0.127597	0.369853	0.999102	No
AT3G05300	Cytidine/deoxycytidylate deaminase family protein	NA	-0.127562	0.268857	0.999102	No
AT5G46440	FUNCTIONS IN: molecular_function unknown; INVOLVED IN: biological_process unknown; LOCATED IN: endomembrane system; BEST Arabidopsis thaliana protein match is: Pentatricopeptide repeat (PPR) superfamily protein (TAIR:AT5G46460.1); Has 1807 Blast hits to 1807 proteins in 277 species: Archae - 0; Bacteria - 0; Metazoa - 736; Fungi - 347; Plants - 385; Viruses - 0; Other Eukaryotes - 339 (source: NC…	NA	-0.127547	0.194306	0.999102	No
AT5G42710	unknown protein; Has 1807 Blast hits to 1807 proteins in 277 species: Archae - 0; Bacteria - 0; Metazoa - 736; Fungi - 347; Plants - 385; Viruses - 0; Other Eukaryotes - 339 (source: NCBI BLink).	TRM30	-0.127542	0.315396	0.999102	No
AT4G26450	NA	NA	-0.127506	0.525518	0.999102	No
AT5G44540	Tapetum specific protein TAP35/TAP44	NA	-0.127425	0.299729	0.999102	No
AT1G64510	Translation elongation factor EF1B/ribosomal protein S6 family protein	NA	-0.127387	0.274857	0.999102	No
AT2G38120	Transmembrane amino acid transporter family protein	AtAUX1	-0.127317	0.236907	0.999102	No
AT3G11490	rac GTPase activating protein	NA	-0.127304	0.166799	0.999102	No
AT1G62262	SLAC1 homologue 4	SLAH4	-0.127294	0.128687	0.999102	No
AT2G04870	unknown protein; Has 14 Blast hits to 14 proteins in 7 species: Archae - 0; Bacteria - 0; Metazoa - 3; Fungi - 0; Plants - 6; Viruses - 0; Other Eukaryotes - 5 (source: NCBI BLink).	NA	-0.127271	0.600401	0.999102	No
AT2G13590	pseudogene, hypothetical protein, similar to GB:AAA75253	NA	-0.127251	0.616787	0.999102	No
AT4G18670	Leucine-rich repeat (LRR) family protein	NA	-0.127195	0.217254	0.999102	No
AT1G16850	unknown protein; FUNCTIONS IN: molecular_function unknown; INVOLVED IN: response to salt stress; LOCATED IN: endomembrane system; EXPRESSED IN: leaf apex, leaf whorl, male gametophyte, flower, leaf; EXPRESSED DURING: LP.06 six leaves visible, LP.04 four leaves visible, LP.10 ten leaves visible, petal differentiation and expansion stage, LP.08 eight leaves visible; BEST Arabidopsis thaliana protei…	NA	-0.127173	0.351647	0.999102	No
AT3G24610	Galactose oxidase/kelch repeat superfamily protein	NA	-0.127091	0.183424	0.999102	No
AT4G01930	Cysteine/Histidine-rich C1 domain family protein	NA	-0.127069	0.125801	0.999102	No
AT5G46830	NACL-inducible gene 1	ATNIG1	-0.127042	0.345586	0.999102	No
AT1G10700	phosphoribosyl pyrophosphate (PRPP) synthase 3	PRS3	-0.127026	0.274888	0.999102	No
AT1G72416	Chaperone DnaJ-domain superfamily protein	NA	-0.126973	0.177583	0.999102	No
AT1G50760	Aminotransferase-like, plant mobile domain family protein	NA	-0.126972	0.675183	0.999102	No
AT5G39995	pseudogene, similar to putative Myb/Myb-related protein, blastp match of 52% identity and 1.4e-24 P-value to GP|21321780|gb|AAM47303.1|AF377946_5|AF377946 putative Myb/Myb-related protein {Oryza sativa (japonica cultivar-group)}	NA	-0.126945	0.300541	0.999102	No
AT5G35830	Ankyrin repeat family protein	NA	-0.126942	0.597136	0.999102	No
AT3G20680	Domain of unknown function (DUF1995)	NA	-0.126906	0.324079	0.999102	No
AT3G53710	ARF-GAP domain 6	AGD6	-0.126882	0.187516	0.999102	No
AT4G16200	SWAP (Suppressor-of-White-APricot)/surp domain-containing protein	NA	-0.126871	0.296381	0.999102	No
AT3G16090	RING/U-box superfamily protein	AtHrd1A	-0.126837	0.414911	0.999102	No
AT3G49700	1-aminocyclopropane-1-carboxylate synthase 9	ACS9	-0.126823	0.442719	0.999102	No
AT1G29550	Eukaryotic initiation factor 4E protein	NA	-0.12682	0.245961	0.999102	No
AT1G09600	Protein kinase superfamily protein	NA	-0.126784	0.423072	0.999102	No
AT5G57750	RING/U-box superfamily protein	NA	-0.126778	0.199891	0.999102	No
AT1G17600	NA	NA	-0.126741	0.475593	0.999102	No
AT2G01600	ENTH/ANTH/VHS superfamily protein	NA	-0.126721	0.488908	0.999102	No
AT3G48058	pseudogene of Rac-like GTP-binding protein	NA	-0.126719	0.568301	0.999102	No
AT4G19820	Glycosyl hydrolase family protein with chitinase insertion domain	NA	-0.12671	0.296246	0.999102	No
AT2G06500	hAT family dimerisation domain	NA	-0.126688	0.594559	0.999102	No
AT1G69485	Ribosomal L32p protein family	NA	-0.126681	0.175276	0.999102	No
AT1G36220	pseudogene, seryl-tRNA synthetase, similar to GI:3319776 from (Zea mays); blastp match of 70% identity and 1.6e-30 P-value to SP|O81983|SYS_HELAN Seryl-tRNA synthetase (EC 6.1.1.11) (Serine--tRNA ligase) (SerRS). (Common sunflower) {Helianthus annuus}	NA	-0.126666	0.577011	0.999102	No
AT3G27250	unknown protein; BEST Arabidopsis thaliana protein match is: unknown protein (TAIR:AT5G40800.1); Has 104 Blast hits to 104 proteins in 13 species: Archae - 0; Bacteria - 0; Metazoa - 0; Fungi - 0; Plants - 104; Viruses - 0; Other Eukaryotes - 0 (source: NCBI BLink).	NA	-0.126624	0.464939	0.999102	No
AT4G37190	LOCATED IN: cytosol, plasma membrane; EXPRESSED IN: 20 plant structures; EXPRESSED DURING: 13 growth stages; CONTAINS InterPro DOMAIN/s: Beta tubulin, autoregulation binding site (InterPro:IPR013838), Misato Segment II, myosin-like (InterPro:IPR019605), Tubulin/FtsZ, N-terminal (InterPro:IPR019746); Has 345 Blast hits to 341 proteins in 161 species: Archae - 0; Bacteria - 0; Metazoa - 131; Fungi …	NA	-0.126548	0.148781	0.999102	No
AT5G14900	helicase associated (HA2) domain-containing protein	NA	-0.126542	0.663399	0.999102	No
AT1G57650	NA	NA	-0.126527	0.643667	0.999102	No
AT2G35960	NDR1/HIN1-like 12	NHL12	-0.126463	0.22613	0.999102	No
AT1G29950	basic helix-loop-helix (bHLH) DNA-binding superfamily protein	NA	-0.12643	0.306453	0.999102	No
AT5G39420	CDC2C	cdc2cAt	-0.126427	0.283742	0.999102	No
AT1G64260	MuDR family transposase	NA	-0.126389	0.298923	0.999102	No
AT5G28410	unknown protein; Has 8 Blast hits to 7 proteins in 2 species: Archae - 0; Bacteria - 0; Metazoa - 0; Fungi - 0; Plants - 8; Viruses - 0; Other Eukaryotes - 0 (source: NCBI BLink).	NA	-0.126331	0.16052	0.999102	No
AT1G65850	Disease resistance protein (TIR-NBS-LRR class) family	NA	-0.126308	0.325335	0.999102	No
AT3G24615	snoRNA	NA	-0.126262	0.291271	0.999102	No
AT1G58520	lipases;hydrolases, acting on ester bonds	RXW8	-0.126219	0.505747	0.999102	No
AT5G04150	basic helix-loop-helix (bHLH) DNA-binding superfamily protein	BHLH101	-0.126216	0.295013	0.999102	No
AT1G68880	basic leucine-zipper 8	AtbZIP	-0.126124	0.559804	0.999102	No
AT4G14540	nuclear factor Y, subunit B3	NF-YB3	-0.126122	0.334579	0.999102	No
AT2G27070	response regulator 13	ARR13	-0.126114	0.39976	0.999102	No
AT1G13150	cytochrome P450, family 86, subfamily C, polypeptide 4	CYP86C4	-0.126087	0.336947	0.999102	No
AT2G43680	IQ-domain 14	IQD14	-0.126072	0.50647	0.999102	No
AT5G24950	cytochrome P450, family 71, subfamily A, polypeptide 15	CYP71A15	-0.12603	0.542911	0.999102	No
AT4G13610	DNA (cytosine-5-)-methyltransferase family protein	MEE57	-0.126028	0.2158	0.999102	No
AT4G19590	Chaperone DnaJ-domain superfamily protein	NA	-0.125958	0.523455	0.999102	No
AT1G32300	D-arabinono-1,4-lactone oxidase family protein	AtGulLO1	-0.125953	0.109686	0.999102	No
AT1G79920	Heat shock protein 70 (Hsp 70) family protein	AtHsp70-15	-0.125929	0.383496	0.999102	No
AT4G29920	Double Clp-N motif-containing P-loop nucleoside triphosphate hydrolases superfamily protein	SMXL4	-0.125862	0.364045	0.999102	No
AT1G02610	RING/FYVE/PHD zinc finger superfamily protein	NA	-0.125833	0.649594	0.999102	No
AT4G10420	NA	NA	-0.125786	0.16445	0.999102	No
AT5G46710	PLATZ transcription factor family protein	NA	-0.125781	0.627563	0.999102	No
AT2G46050	Pentatricopeptide repeat (PPR-like) superfamily protein	NA	-0.125779	0.438115	0.999102	No
AT3G18550	TCP family transcription factor	AtBRC1	-0.125778	0.197051	0.999102	No
AT3G14210	epithiospecifier modifier 1	ESM1	-0.125758	0.373257	0.999102	No
AT1G28500	Protein of unknown function (DUF626)	NA	-0.125701	0.431745	0.999102	No
AT2G13410	pseudogene of unknown protein	NA	-0.125692	0.333287	0.999102	No
AT2G36180	EF hand calcium-binding protein family	NA	-0.125678	0.429196	0.999102	No
AT5G41109	unknown protein; LOCATED IN: endomembrane system; Has 30201 Blast hits to 17322 proteins in 780 species: Archae - 12; Bacteria - 1396; Metazoa - 17338; Fungi - 3422; Plants - 5037; Viruses - 0; Other Eukaryotes - 2996 (source: NCBI BLink).	NA	-0.125619	0.224186	0.999102	No
AT3G11325	Phospholipid/glycerol acyltransferase family protein	NA	-0.125553	0.33112	0.999102	No
AT1G51055	FBD-like domain family protein	NA	-0.125549	0.370398	0.999102	No
AT4G14290	alpha/beta-Hydrolases superfamily protein	NA	-0.125497	0.413918	0.999102	No
AT1G19373	snoRNA	NA	-0.125431	0.214211	0.999102	No
AT5G02740	Ribosomal protein S24e family protein	NA	-0.12539	0.175191	0.999102	No
AT3G28790	Protein of unknown function (DUF1216)	NA	-0.125375	0.261531	0.999102	No
AT1G38950	unknown protein; Has 0 Blast hits to 0 proteins in 0 species (source: NCBI BLink).	NA	-0.125375	0.628184	0.999102	No
AT3G51210	P-loop containing nucleoside triphosphate hydrolases superfamily protein	NA	-0.125276	0.549458	0.999102	No
AT4G37330	cytochrome P450, family 81, subfamily D, polypeptide 4	CYP81D4	-0.125275	0.329376	0.999102	No
AT5G56280	COP9 signalosome subunit 6A	CSN6A	-0.125268	0.144715	0.999102	No
AT1G48145	BEST Arabidopsis thaliana protein match is: Plant mobile domain protein family (TAIR:AT1G50790.1); Has 20 Blast hits to 16 proteins in 2 species: Archae - 0; Bacteria - 0; Metazoa - 0; Fungi - 0; Plants - 20; Viruses - 0; Other Eukaryotes - 0 (source: NCBI BLink).	NA	-0.125223	0.19952	0.999102	No
AT2G26820	phloem protein 2-A3	ATPP2-A3	-0.125152	0.579539	0.999102	No
AT2G39730	rubisco activase	RCA	-0.125102	0.156207	0.999102	No
AT5G18410	transcription activators	ATSRA1	-0.125066	0.494364	0.999102	No
AT1G03240	unknown protein; BEST Arabidopsis thaliana protein match is: unknown protein (TAIR:AT1G03200.1); Has 2 Blast hits to 2 proteins in 1 species: Archae - 0; Bacteria - 0; Metazoa - 0; Fungi - 0; Plants - 2; Viruses - 0; Other Eukaryotes - 0 (source: NCBI BLink).	NA	-0.125046	0.231498	0.999102	No
AT5G16567	unknown protein; Has 30201 Blast hits to 17322 proteins in 780 species: Archae - 12; Bacteria - 1396; Metazoa - 17338; Fungi - 3422; Plants - 5037; Viruses - 0; Other Eukaryotes - 2996 (source: NCBI BLink).	NA	-0.125042	0.378526	0.999102	No
AT1G72530	plastid developmental protein DAG, putative	RIP7	-0.124994	0.175882	0.999102	No
AT3G49020	FBD, F-box and Leucine Rich Repeat domains containing protein	NA	-0.12497	0.19407	0.999102	No
AT1G10490	Domain of unknown function (DUF1726) ;Putative ATPase (DUF699)	NA	-0.124954	0.171062	0.999102	No
AT5G45670	GDSL-like Lipase/Acylhydrolase superfamily protein	NA	-0.124739	0.545522	0.999102	No
AT2G05790	O-Glycosyl hydrolases family 17 protein	NA	-0.124698	0.243569	0.999102	No
AT4G10895	Plant self-incompatibility protein S1 family	NA	-0.124663	0.44149	0.999102	No
AT2G07774	unknown protein; Has 30201 Blast hits to 17322 proteins in 780 species: Archae - 12; Bacteria - 1396; Metazoa - 17338; Fungi - 3422; Plants - 5037; Viruses - 0; Other Eukaryotes - 2996 (source: NCBI BLink).	NA	-0.124649	0.407905	0.999102	No
AT4G09010	ascorbate peroxidase 4	APX4	-0.124623	0.211023	0.999102	No
AT5G16080	carboxyesterase 17	AtCXE17	-0.124546	0.236075	0.999102	No
AT1G35160	GF14 protein phi chain	14-3-3PHI	-0.124506	0.157223	0.999102	No
AT1G16230	Target SNARE coiled-coil domain protein	NA	-0.124483	0.382827	0.999102	No
AT5G56920	Cystatin/monellin superfamily protein	NA	-0.124324	0.272947	0.999102	No
AT1G22980	unknown protein; BEST Arabidopsis thaliana protein match is: unknown protein (TAIR:AT1G22970.1); Has 52 Blast hits to 50 proteins in 17 species: Archae - 0; Bacteria - 0; Metazoa - 8; Fungi - 0; Plants - 44; Viruses - 0; Other Eukaryotes - 0 (source: NCBI BLink).	NA	-0.124273	0.231424	0.999102	No
AT1G10000	Ribonuclease H-like superfamily protein	NA	-0.124192	0.348119	0.999102	No
AT3G62930	Thioredoxin superfamily protein	NA	-0.12418	0.307942	0.999102	No
AT1G22690	Gibberellin-regulated family protein	NA	-0.124151	0.200188	0.999102	No
AT3G16350	Homeodomain-like superfamily protein	NA	-0.124143	0.110172	0.999102	No
AT5G51090	unknown protein; Has 1 Blast hits to 1 proteins in 1 species: Archae - 0; Bacteria - 0; Metazoa - 0; Fungi - 0; Plants - 1; Viruses - 0; Other Eukaryotes - 0 (source: NCBI BLink).	NA	-0.124142	0.397305	0.999102	No
AT5G10540	Zincin-like metalloproteases family protein	NA	-0.12414	0.451839	0.999102	No
AT1G08070	Tetratricopeptide repeat (TPR)-like superfamily protein	EMB3102	-0.124119	0.13136	0.999102	No
AT5G51580	unknown protein; Has 8 Blast hits to 6 proteins in 4 species: Archae - 0; Bacteria - 0; Metazoa - 2; Fungi - 0; Plants - 5; Viruses - 0; Other Eukaryotes - 1 (source: NCBI BLink).	NA	-0.124082	0.334965	0.999102	No
AT2G18150	Peroxidase superfamily protein	NA	-0.124074	0.646428	0.999102	No
AT4G39750	F-box family protein-related	NA	-0.124065	0.448709	0.999102	No
AT4G04423	unknown protein; Has 30201 Blast hits to 17322 proteins in 780 species: Archae - 12; Bacteria - 1396; Metazoa - 17338; Fungi - 3422; Plants - 5037; Viruses - 0; Other Eukaryotes - 2996 (source: NCBI BLink).	NA	-0.12406	0.388494	0.999102	No
AT1G23570	Domain of unknown function (DUF220)	NA	-0.124036	0.122736	0.999102	No
AT5G36300	NA	NA	-0.124028	0.257003	0.999102	No
AT4G36550	ARM repeat superfamily protein	NA	-0.124027	0.479685	0.999102	No
AT3G42800	unknown protein; BEST Arabidopsis thaliana protein match is: unknown protein (TAIR:AT1G54200.1); Has 853 Blast hits to 340 proteins in 98 species: Archae - 0; Bacteria - 94; Metazoa - 145; Fungi - 62; Plants - 95; Viruses - 0; Other Eukaryotes - 457 (source: NCBI BLink).	NA	-0.124005	0.268254	0.999102	No
AT4G05190	kinesin 5	ATK5	-0.123993	0.198665	0.999102	No
AT2G30810	Gibberellin-regulated family protein	NA	-0.123982	0.323535	0.999102	No
AT3G19820	cell elongation protein / DWARF1 / DIMINUTO (DIM)	CBB1	-0.123969	0.149182	0.999102	No
AT3G30247	Protein of unknown function (DUF784)	NA	-0.123939	0.434612	0.999102	No
AT1G53680	glutathione S-transferase TAU 28	ATGSTU28	-0.123904	0.23683	0.999102	No
AT5G17150	Cystatin/monellin superfamily protein	NA	-0.123882	0.303681	0.999102	No
AT5TE18460	transposable element	NA	-0.123875	0.619113	0.999102	No
AT2G27280	Coiled-coil domain-containing protein 55 (DUF2040)	NA	-0.12384	0.333623	0.999102	No
AT5G35670	IQ-domain 33	iqd33	-0.123699	0.584184	0.999102	No
AT1G61550	S-locus lectin protein kinase family protein	NA	-0.123692	0.223442	0.999102	No
AT5G50335	unknown protein; Has 30201 Blast hits to 17322 proteins in 780 species: Archae - 12; Bacteria - 1396; Metazoa - 17338; Fungi - 3422; Plants - 5037; Viruses - 0; Other Eukaryotes - 2996 (source: NCBI BLink).	NA	-0.123687	0.48148	0.999102	No
AT3G47650	DnaJ/Hsp40 cysteine-rich domain superfamily protein	NA	-0.123503	0.211792	0.999102	No
AT2TE24115	transposable element	NA	-0.123499	0.504209	0.999102	No
AT2G18910	hydroxyproline-rich glycoprotein family protein	NA	-0.123478	0.244853	0.999102	No
AT4G31310	AIG2-like (avirulence induced gene) family protein	NA	-0.12346	0.143205	0.999102	No
AT3G17380	TRAF-like family protein	NA	-0.123425	0.118399	0.999102	No
AT5G35802	transposable element gene	NA	-0.123424	0.544171	0.999102	No
AT2G19920	RNA-dependent RNA polymerase family protein	NA	-0.123406	0.365037	0.999102	No
AT3G43420	unknown protein; Has 1 Blast hits to 1 proteins in 1 species: Archae - 0; Bacteria - 0; Metazoa - 0; Fungi - 0; Plants - 1; Viruses - 0; Other Eukaryotes - 0 (source: NCBI BLink).	NA	-0.123385	0.440254	0.999102	No
AT4G34830	Pentatricopeptide repeat (PPR) superfamily protein	MRL1	-0.12337	0.21351	0.999102	No
AT1G11080	serine carboxypeptidase-like 31	scpl31	-0.123364	0.368606	0.999102	No
AT1G16160	wall associated kinase-like 5	WAKL5	-0.123362	0.507572	0.999102	No
AT1G15980	NDH-dependent cyclic electron flow 1	NDF1	-0.123349	0.254855	0.999102	No
AT5G05810	RING/U-box superfamily protein	ATL43	-0.123312	0.407453	0.999102	No
AT5G65450	ubiquitin-specific protease 17	UBP17	-0.123294	0.138629	0.999102	No
AT4G18440	L-Aspartase-like family protein	NA	-0.123275	0.542455	0.999102	No
AT4G38710	glycine-rich protein	NA	-0.123271	0.201802	0.999102	No
AT3G28220	TRAF-like family protein	NA	-0.12325	0.550418	0.999102	No
AT5G67420	LOB domain-containing protein 37	ASL39	-0.123249	0.516389	0.999102	No
AT4G24600	unknown protein; Has 10 Blast hits to 10 proteins in 2 species: Archae - 0; Bacteria - 0; Metazoa - 0; Fungi - 0; Plants - 10; Viruses - 0; Other Eukaryotes - 0 (source: NCBI BLink).	NA	-0.123209	0.195023	0.999102	No
AT1G16380	Cation/hydrogen exchanger family protein	ATCHX1	-0.123184	0.291256	0.999102	No
AT2G02440	unknown protein; Has 3 Blast hits to 3 proteins in 2 species: Archae - 0; Bacteria - 0; Metazoa - 0; Fungi - 0; Plants - 3; Viruses - 0; Other Eukaryotes - 0 (source: NCBI BLink).	NA	-0.123174	0.594541	0.999102	No
AT3G61826	unknown protein; Has 30201 Blast hits to 17322 proteins in 780 species: Archae - 12; Bacteria - 1396; Metazoa - 17338; Fungi - 3422; Plants - 5037; Viruses - 0; Other Eukaryotes - 2996 (source: NCBI BLink).	NA	-0.123157	0.547337	0.999102	No
AT5G58040	homolog of yeast FIP1 [V]	ATFIP1[V]	-0.123113	0.268995	0.999102	No
AT3G62097	unknown protein; Has 30201 Blast hits to 17322 proteins in 780 species: Archae - 12; Bacteria - 1396; Metazoa - 17338; Fungi - 3422; Plants - 5037; Viruses - 0; Other Eukaryotes - 2996 (source: NCBI BLink).	NA	-0.123058	0.298485	0.999102	No
AT2G40140	zinc finger (CCCH-type) family protein	ATSZF2	-0.123054	0.383264	0.999102	No
AT5G08350	GRAM domain-containing protein / ABA-responsive protein-related	NA	-0.123048	0.568086	0.999102	No
AT3G29030	expansin A5	ATEXP5	-0.123027	0.40411	0.999102	No
AT5G52471	U60.1F; snoRNA	U60.1F	-0.122991	0.320311	0.999102	No
AT4G16490	ARM repeat superfamily protein	NA	-0.122989	0.329544	0.999102	No
AT3G11350	Pentatricopeptide repeat (PPR) superfamily protein	NA	-0.122945	0.435481	0.999102	No
AT5G55430	unknown protein; Has 1807 Blast hits to 1807 proteins in 277 species: Archae - 0; Bacteria - 0; Metazoa - 736; Fungi - 347; Plants - 385; Viruses - 0; Other Eukaryotes - 339 (source: NCBI BLink).	NA	-0.122931	0.576424	0.999102	No
AT5G58320	Kinase interacting (KIP1-like) family protein	NET4A	-0.122848	0.314528	0.999102	No
AT1G31670	Copper amine oxidase family protein	NA	-0.12284	0.514215	0.999102	No
AT4G10740	F-box and associated interaction domains-containing protein	NA	-0.122823	0.574903	0.999102	No
AT1G66360	Calcium-dependent lipid-binding (CaLB domain) family protein	NA	-0.122774	0.189917	0.999102	No
AT1G62300	WRKY family transcription factor	ATWRKY6	-0.122767	0.365526	0.999102	No
AT2G28410	unknown protein; Has 18 Blast hits to 18 proteins in 5 species: Archae - 0; Bacteria - 0; Metazoa - 0; Fungi - 0; Plants - 18; Viruses - 0; Other Eukaryotes - 0 (source: NCBI BLink).	NA	-0.122673	0.154765	0.999102	No
AT1G46840	F-box family protein	NA	-0.122647	0.583206	0.999102	No
AT5G32580	transposable element gene	NA	-0.122575	0.380962	0.999102	No
AT5G15180	Peroxidase superfamily protein	NA	-0.122547	0.214813	0.999102	No
AT3G43572	unknown protein; LOCATED IN: endomembrane system; Has 30201 Blast hits to 17322 proteins in 780 species: Archae - 12; Bacteria - 1396; Metazoa - 17338; Fungi - 3422; Plants - 5037; Viruses - 0; Other Eukaryotes - 2996 (source: NCBI BLink).	NA	-0.122525	0.228893	0.999102	No
AT2G46760	D-arabinono-1,4-lactone oxidase family protein	AtGulLO6	-0.122522	0.363081	0.999102	No
AT1G18620	unknown protein; BEST Arabidopsis thaliana protein match is: unknown protein (TAIR:AT1G74160.1); Has 1987 Blast hits to 1263 proteins in 207 species: Archae - 0; Bacteria - 172; Metazoa - 665; Fungi - 149; Plants - 271; Viruses - 6; Other Eukaryotes - 724 (source: NCBI BLink).	TRM3	-0.122513	0.284674	0.999102	No
AT3TE67020	transposable element	NA	-0.122511	0.4334	0.999102	No
AT1G20090	RHO-related protein from plants 2	ARAC4	-0.122511	0.163814	0.999102	No
AT5G11160	adenine phosphoribosyltransferase 5	APT5	-0.122454	0.186777	0.999102	No
AT3G07568	unknown protein; Has 9 Blast hits to 9 proteins in 5 species: Archae - 0; Bacteria - 0; Metazoa - 0; Fungi - 0; Plants - 9; Viruses - 0; Other Eukaryotes - 0 (source: NCBI BLink).	NA	-0.122444	0.19862	0.999102	No
AT2G40925	F-box and associated interaction domains-containing protein	NA	-0.122429	0.525343	0.999102	No
AT1G14440	homeobox protein 31	AtHB31	-0.12242	0.186718	0.999102	No
AT3G13240	unknown protein; Has 0 Blast hits to 0 proteins in 0 species (source: NCBI BLink).	NA	-0.122416	0.333065	0.999102	No
AT1G31130	unknown protein; FUNCTIONS IN: molecular_function unknown; INVOLVED IN: biological_process unknown; LOCATED IN: cellular_component unknown; EXPRESSED IN: 23 plant structures; EXPRESSED DURING: 13 growth stages; BEST Arabidopsis thaliana protein match is: unknown protein (TAIR:AT4G19950.1); Has 246 Blast hits to 244 proteins in 29 species: Archae - 2; Bacteria - 16; Metazoa - 0; Fungi - 0; Plants …	NA	-0.122374	0.151141	0.999102	No
AT1G17700	prenylated RAB acceptor 1.F1	PRA1.F1	-0.122302	0.155866	0.999102	No
AT4G15953	Maternally expressed gene (MEG) family protein	NA	-0.122297	0.256192	0.999102	No
AT3G28380	P-glycoprotein 17	ABCB17	-0.122291	0.272296	0.999102	No
AT5G38010	UDP-Glycosyltransferase superfamily protein	NA	-0.122268	0.389352	0.999102	No
AT3G15050	IQ-domain 10	IQD10	-0.122214	0.150403	0.999102	No
AT5G67150	HXXXD-type acyl-transferase family protein	NA	-0.122186	0.217941	0.999102	No
AT2G29350	senescence-associated gene 13	SAG13	-0.122153	0.504478	0.999102	No
AT1G55290	2-oxoglutarate (2OG) and Fe(II)-dependent oxygenase superfamily protein	F6'H2	-0.122124	0.326982	0.999102	No
AT1G60680	NAD(P)-linked oxidoreductase superfamily protein	NA	-0.12212	0.227762	0.999102	No
AT1G21850	SKU5 similar 8	sks8	-0.122107	0.415748	0.999102	No
AT4G21010	Transcription initiation factor TFIIE, beta subunit	NA	-0.12208	0.629945	0.999102	No
AT3G21880	B-box type zinc finger protein with CCT domain	BBX10	-0.121983	0.432218	0.999102	No
AT2G15490	UDP-glycosyltransferase 73B4	UGT73B4	-0.121978	0.445123	0.999102	No
AT5G19170	Protein of Unknown Function (DUF239)	NA	-0.121947	0.206023	0.999102	No
AT3G05600	alpha/beta-Hydrolases superfamily protein	NA	-0.121914	0.32992	0.999102	No
AT2G30570	photosystem II reaction center W	PSBW	-0.121881	0.335535	0.999102	No
AT4G00350	MATE efflux family protein	NA	-0.121865	0.58262	0.999102	No
AT2G34790	FAD-binding Berberine family protein	EDA28	-0.121836	0.376765	0.999102	No
AT4G09130	RING/U-box superfamily protein	NA	-0.121766	0.257393	0.999102	No
AT2G17370	3-hydroxy-3-methylglutaryl-CoA reductase 2	HMG2	-0.121682	0.115375	0.999102	No
AT4G39000	glycosyl hydrolase 9B17	AtGH9B17	-0.121594	0.270312	0.999102	No
AT1G09750	Eukaryotic aspartyl protease family protein	NA	-0.121587	0.398878	0.999102	No
AT4G12030	bile acid transporter 5	BASS5	-0.121585	0.220909	0.999102	No
AT5G37340	ZPR1 zinc-finger domain protein	NA	-0.121581	0.161621	0.999102	No
AT4G26365	snoRNA	NA	-0.121534	0.299157	0.999102	No
AT1G64570	Homeodomain-like superfamily protein	DUO3	-0.121407	0.589857	0.999102	No
AT1G21810	Plant protein of unknown function (DUF869)	NA	-0.121355	0.314806	0.999102	No
AT1G65870	Disease resistance-responsive (dirigent-like protein) family protein	NA	-0.121354	0.562178	0.999102	No
AT5G11550	ARM repeat superfamily protein	NA	-0.121338	0.188012	0.999102	No
AT4G35700	zinc finger (C2H2 type) family protein	DAZ3	-0.121278	0.598666	0.999102	No
AT1G14150	PsbQ-like 2	PnsL2	-0.121266	0.270683	0.999102	No
AT4G27440	protochlorophyllide oxidoreductase B	PORB	-0.121253	0.60594	0.999102	No
AT3G26742	unknown protein; FUNCTIONS IN: molecular_function unknown; INVOLVED IN: biological_process unknown; LOCATED IN: endomembrane system; Has 30201 Blast hits to 17322 proteins in 780 species: Archae - 12; Bacteria - 1396; Metazoa - 17338; Fungi - 3422; Plants - 5037; Viruses - 0; Other Eukaryotes - 2996 (source: NCBI BLink).	NA	-0.121214	0.548218	0.999102	No
AT2G36700	Pectin lyase-like superfamily protein	NA	-0.121206	0.571475	0.999102	No
AT4G24280	chloroplast heat shock protein 70-1	cpHsc70-1	-0.121203	0.307463	0.999102	No
AT5G65460	kinesin like protein for actin based chloroplast movement 2	KAC2	-0.121192	0.378686	0.999102	No
AT3G52620	unknown protein; Has 11 Blast hits to 11 proteins in 5 species: Archae - 0; Bacteria - 0; Metazoa - 0; Fungi - 0; Plants - 11; Viruses - 0; Other Eukaryotes - 0 (source: NCBI BLink).	NA	-0.121172	0.435928	0.999102	No
AT2G04032	zinc transporter 7 precursor	ZIP7	-0.12113	0.258005	0.999102	No
AT3G13410	unknown protein; FUNCTIONS IN: molecular_function unknown; INVOLVED IN: biological_process unknown; LOCATED IN: endoplasmic reticulum; EXPRESSED IN: 25 plant structures; EXPRESSED DURING: 15 growth stages; BEST Arabidopsis thaliana protein match is: unknown protein (TAIR:AT1G55546.1); Has 49 Blast hits to 49 proteins in 14 species: Archae - 0; Bacteria - 0; Metazoa - 0; Fungi - 0; Plants - 48; Vi…	NA	-0.121046	0.239136	0.999102	No
AT2G35738	other RNA	NA	-0.120955	0.167985	0.999102	No
AT4G15280	UDP-glucosyl transferase 71B5	UGT71B5	-0.120935	0.458971	0.999102	No
AT5G36200	F-box and associated interaction domains-containing protein	NA	-0.120809	0.467625	0.999102	No
AT2G41620	Nucleoporin interacting component (Nup93/Nic96-like) family protein	NA	-0.120794	0.573061	0.999102	No
AT4G14105	unknown protein; Has 30201 Blast hits to 17322 proteins in 780 species: Archae - 12; Bacteria - 1396; Metazoa - 17338; Fungi - 3422; Plants - 5037; Viruses - 0; Other Eukaryotes - 2996 (source: NCBI BLink).	NA	-0.120766	0.240356	0.999102	No
AT5G63270	RPM1-interacting protein 4 (RIN4) family protein	NA	-0.120671	0.435627	0.999102	No
AT1G75610	pseudogene, histone H3, identical to histone H3.2 from Medicago sativa GB:AAB36495 GI:488571, Histone H3.2, minor Lolium temulentum SP|P11105, histone H3 Tortula ruralis GI:4574208; contains Pfam profile PF00125 Core histone H2A/H2B/H3/H4; blastp match of 96% identity and 6.6e-54 P-value to GP|6006364|dbj|BAA84794.1||AP000559 EST D15300(C0425) corresponds to a region of the predicted gene.~Simila…	NA	-0.120643	0.3162	0.999102	No
AT2G22670	indoleacetic acid-induced protein 8	IAA8	-0.120628	0.276167	0.999102	No
AT1G17285	unknown protein; FUNCTIONS IN: molecular_function unknown; INVOLVED IN: biological_process unknown; LOCATED IN: endomembrane system; BEST Arabidopsis thaliana protein match is: unknown protein (TAIR:AT1G17300.1); Has 35333 Blast hits to 34131 proteins in 2444 species: Archae - 798; Bacteria - 22429; Metazoa - 974; Fungi - 991; Plants - 531; Viruses - 0; Other Eukaryotes - 9610 (source: NCBI BLink…	NA	-0.120536	0.482357	0.999102	No
AT1G35614	unknown protein; BEST Arabidopsis thaliana protein match is: unknown protein (TAIR:AT1G35500.1); Has 6 Blast hits to 6 proteins in 2 species: Archae - 0; Bacteria - 0; Metazoa - 0; Fungi - 0; Plants - 6; Viruses - 0; Other Eukaryotes - 0 (source: NCBI BLink).	NA	-0.120533	0.440594	0.999102	No
AT1G72980	LOB domain-containing protein 7	LBD7	-0.120526	0.517566	0.999102	No
AT5G11420	Protein of unknown function, DUF642	NA	-0.120515	0.243309	0.999102	No
AT2G22050	Galactose oxidase/kelch repeat superfamily protein	NA	-0.120511	0.589659	0.999102	No
AT2G32470	F-box associated ubiquitination effector family protein	NA	-0.120468	0.183363	0.999102	No
AT1G02910	tetratricopeptide repeat (TPR)-containing protein	LPA1	-0.120458	0.149952	0.999102	No
AT1G35530	DEAD/DEAH box RNA helicase family protein	At-FANCM	-0.120386	0.558313	0.999102	No
AT1G26790	Dof-type zinc finger DNA-binding family protein	NA	-0.120328	0.330194	0.999102	No
AT2G02130	low-molecular-weight cysteine-rich 68	LCR68	-0.120312	0.27802	0.999102	No
AT4G14120	unknown protein; BEST Arabidopsis thaliana protein match is: unknown protein (TAIR:AT3G23740.1); Has 18 Blast hits to 16 proteins in 6 species: Archae - 0; Bacteria - 0; Metazoa - 0; Fungi - 0; Plants - 18; Viruses - 0; Other Eukaryotes - 0 (source: NCBI BLink).	NA	-0.120312	0.355549	0.999102	No
AT2G35420	RING/U-box superfamily protein	NA	-0.120302	0.677064	0.999102	No
AT4G37100	Pyridoxal phosphate (PLP)-dependent transferases superfamily protein	NA	-0.120262	0.453277	0.999102	No
AT2G18970	unknown protein; Has 3 Blast hits to 3 proteins in 1 species: Archae - 0; Bacteria - 0; Metazoa - 0; Fungi - 0; Plants - 3; Viruses - 0; Other Eukaryotes - 0 (source: NCBI BLink).	NA	-0.120235	0.521088	0.999102	No
AT5G18661	unknown protein; Has 30201 Blast hits to 17322 proteins in 780 species: Archae - 12; Bacteria - 1396; Metazoa - 17338; Fungi - 3422; Plants - 5037; Viruses - 0; Other Eukaryotes - 2996 (source: NCBI BLink).	NA	-0.120172	0.338466	0.999102	No
AT2G28180	Cation/hydrogen exchanger family protein	ATCHX8	-0.120168	0.333776	0.999102	No
AT4G21820	binding;calmodulin binding	NA	-0.120165	0.539522	0.999102	No
AT3G63070	Tudor/PWWP/MBT domain-containing protein	NA	-0.120107	0.167457	0.999102	No
AT3G63470	serine carboxypeptidase-like 40	scpl40	-0.120077	0.209761	0.999102	No
AT4G08960	phosphotyrosyl phosphatase activator (PTPA) family protein	NA	-0.120051	0.275135	0.999102	No
AT5G52605	Defensin-like (DEFL) family protein	NA	-0.120044	0.615385	0.999102	No
AT1G78740	RNI-like superfamily protein	NA	-0.120024	0.176567	0.999102	No
AT5G35630	glutamine synthetase 2	ATGSL1	-0.119974	0.211903	0.999102	No
AT4G39380	BEST Arabidopsis thaliana protein match is: TSL-kinase interacting protein 1 (TAIR:AT2G36960.3); Has 80 Blast hits to 74 proteins in 15 species: Archae - 0; Bacteria - 0; Metazoa - 0; Fungi - 0; Plants - 78; Viruses - 0; Other Eukaryotes - 2 (source: NCBI BLink).	NA	-0.119937	0.247166	0.999102	No
AT5G48110	Terpenoid cyclases/Protein prenyltransferases superfamily protein	NA	-0.119901	0.513163	0.999102	No
AT4G16515	Encodes a root meristem growth factor (RGF). Belongs to a family of functionally redundant homologous peptides that are secreted, tyrosine-sulfated, and expressed mainly in the stem cell area and the innermost layer of central columella cells. RGFs are required for maintenance of the root stem cell niche and transit amplifying cell proliferation. Members of this family include: At5g60810 (RGF1), …	CLEL 6	-0.119868	0.400901	0.999102	No
AT1G47370	Toll-Interleukin-Resistance (TIR) domain family protein	NA	-0.119845	0.493106	0.999102	No
AT2G04610	pseudogene, cysteine synthase, blastp match of 63% identity and 2.3e-11 P-value to GP|11559260|dbj|BAB18760.1||AB027000 beta-cyanoalanine synthase {Solanum tuberosum}	NA	-0.119802	0.214463	0.999102	No
AT5G42000	ORMDL family protein	NA	-0.119753	0.129108	0.999102	No
AT2G04420	Polynucleotidyl transferase, ribonuclease H-like superfamily protein	NA	-0.119752	0.229854	0.999102	No
AT2G22930	UDP-Glycosyltransferase superfamily protein	NA	-0.119744	0.234263	0.999102	No
AT4G37240	unknown protein; FUNCTIONS IN: molecular_function unknown; INVOLVED IN: N-terminal protein myristoylation; LOCATED IN: cellular_component unknown; EXPRESSED IN: 22 plant structures; EXPRESSED DURING: 13 growth stages; BEST Arabidopsis thaliana protein match is: unknown protein (TAIR:AT2G23690.1); Has 30201 Blast hits to 17322 proteins in 780 species: Archae - 12; Bacteria - 1396; Metazoa - 17338;…	NA	-0.119723	0.386934	0.999102	No
AT1G43886	transposable element gene	NA	-0.119668	0.313638	0.999102	No
AT2G03821	unknown protein; FUNCTIONS IN: molecular_function unknown; INVOLVED IN: biological_process unknown; LOCATED IN: cellular_component unknown; Has 3 Blast hits to 3 proteins in 2 species: Archae - 0; Bacteria - 0; Metazoa - 1; Fungi - 0; Plants - 2; Viruses - 0; Other Eukaryotes - 0 (source: NCBI BLink).	NA	-0.119664	0.273565	0.999102	No
AT1G28080	RING finger protein	NA	-0.119624	0.464014	0.999102	No
AT1G06810	unknown protein; BEST Arabidopsis thaliana protein match is: unknown protein (TAIR:AT1G05400.2); Has 30201 Blast hits to 17322 proteins in 780 species: Archae - 12; Bacteria - 1396; Metazoa - 17338; Fungi - 3422; Plants - 5037; Viruses - 0; Other Eukaryotes - 2996 (source: NCBI BLink).	NA	-0.119603	0.512823	0.999102	No
AT4G30860	SET domain group 4	ASHR3	-0.119565	0.248901	0.999102	No
AT5G03620	Subtilisin-like serine endopeptidase family protein	NA	-0.119542	0.197022	0.999102	No
AT1G65550	Xanthine/uracil permease family protein	NA	-0.119532	0.255324	0.999102	No
AT5G29807	unknown protein; Has 30201 Blast hits to 17322 proteins in 780 species: Archae - 12; Bacteria - 1396; Metazoa - 17338; Fungi - 3422; Plants - 5037; Viruses - 0; Other Eukaryotes - 2996 (source: NCBI BLink).	NA	-0.119411	0.538022	0.999102	No
AT5G51680	hydroxyproline-rich glycoprotein family protein	NA	-0.119392	0.483001	0.999102	No
AT3G23880	F-box and associated interaction domains-containing protein	NA	-0.119284	0.482242	0.999102	No
AT2G30790	photosystem II subunit P-2	PSBP-2	-0.119265	0.286878	0.999102	No
AT1G61410	DNA double-strand break repair and VJ recombination XRCC4	NA	-0.119196	0.245399	0.999102	No
AT1G17050	solanesyl diphosphate synthase 2	AtSPS2	-0.119156	0.30812	0.999102	No
AT5G17260	NAC domain containing protein 86	anac086	-0.119147	0.397576	0.999102	No
AT5G46010	Homeodomain-like superfamily protein	NA	-0.119145	0.25478	0.999102	No
AT2G23321	unknown protein; Has 30201 Blast hits to 17322 proteins in 780 species: Archae - 12; Bacteria - 1396; Metazoa - 17338; Fungi - 3422; Plants - 5037; Viruses - 0; Other Eukaryotes - 2996 (source: NCBI BLink).	NA	-0.119143	0.517018	0.999102	No
AT3G50030	ARM-repeat/Tetratricopeptide repeat (TPR)-like protein	NA	-0.119121	0.444931	0.999102	No
AT1G62090	pseudogene, protein kinase family, similar to light repressible receptor protein kinase (LRRPK) (Arabidopsis thaliana) GI:1321686; contains Pfam profiles PF02536: mTERF, PF00069: Protein kinase domain, PF00560: Leucine Rich Repeat; blastp match of 38% identity and 1.7e-162 P-value to GP|9837280|gb|AAG00510.1||AF285172 leaf senescence-associated receptor-like protein kinase {Phaseolus vulgaris}	NA	-0.119103	0.635433	0.999102	No
AT3G50570	hydroxyproline-rich glycoprotein family protein	NA	-0.119069	0.512138	0.999102	No
AT5G26660	myb domain protein 86	ATMYB86	-0.1189	0.334672	0.999102	No
AT5G65790	myb domain protein 68	ATMYB68	-0.118886	0.416357	0.999102	No
AT3G20140	cytochrome P450, family 705, subfamily A, polypeptide 23	CYP705A23	-0.11887	0.304544	0.999102	No
AT2G25080	glutathione peroxidase 1	ATGPX1	-0.118861	0.273556	0.999102	No
AT3G57840	Plant self-incompatibility protein S1 family	NA	-0.118764	0.317494	0.999102	No
AT5G38310	unknown protein; Has 1807 Blast hits to 1807 proteins in 277 species: Archae - 0; Bacteria - 0; Metazoa - 736; Fungi - 347; Plants - 385; Viruses - 0; Other Eukaryotes - 339 (source: NCBI BLink).	NA	-0.118748	0.482485	0.999102	No
AT3G10080	RmlC-like cupins superfamily protein	NA	-0.118738	0.20695	0.999102	No
AT5G58500	Protein of unknown function (DUF640)	LSH5	-0.118667	0.614134	0.999102	No
AT2G32100	ovate family protein 16	ATOFP16	-0.118663	0.530888	0.999102	No
AT2G30985	unknown protein; Has 35333 Blast hits to 34131 proteins in 2444 species: Archae - 798; Bacteria - 22429; Metazoa - 974; Fungi - 991; Plants - 531; Viruses - 0; Other Eukaryotes - 9610 (source: NCBI BLink).	NA	-0.118634	0.371884	0.999102	No
AT2G20980	minichromosome maintenance 10	MCM10	-0.118633	0.380159	0.999102	No
AT5G09940	Protein of unknown function (DUF1635)	NA	-0.118586	0.507414	0.999102	No
AT3G61910	NAC domain protein 66	ANAC066	-0.118586	0.453635	0.999102	No
AT4G13235	embryo sac development arrest 21	EDA21	-0.118511	0.234136	0.999102	No
AT1G34640	peptidases	NA	-0.118478	0.245808	0.999102	No
AT3G12910	NAC (No Apical Meristem) domain transcriptional regulator superfamily protein	NA	-0.118475	0.267684	0.999102	No
AT5G60680	Protein of unknown function, DUF584	NA	-0.118475	0.705555	0.999102	No
AT3G24740	Protein of unknown function (DUF1644)	NA	-0.118468	0.250913	0.999102	No
AT3G45410	Concanavalin A-like lectin protein kinase family protein	NA	-0.118467	0.333719	0.999102	No
AT1G30600	Subtilase family protein	NA	-0.118421	0.16952	0.999102	No
AT2G25820	Integrase-type DNA-binding superfamily protein	ESE2	-0.118378	0.29359	0.999102	No
AT5G16210	HEAT repeat-containing protein	NA	-0.118359	0.192644	0.999102	No
AT3G10990	F-box associated ubiquitination effector family protein	NA	-0.118342	0.423799	0.999102	No
AT2G34123	Cysteine-rich protein	NA	-0.118316	0.550644	0.999102	No
AT4G19240	unknown protein; BEST Arabidopsis thaliana protein match is: unknown protein (TAIR:AT3G43280.1); Has 19 Blast hits to 17 proteins in 2 species: Archae - 0; Bacteria - 0; Metazoa - 0; Fungi - 0; Plants - 19; Viruses - 0; Other Eukaryotes - 0 (source: NCBI BLink).	NA	-0.118295	0.188078	0.999102	No
AT3G19560	F-box family protein	NA	-0.118265	0.221694	0.999102	No
AT1G57600	MBOAT (membrane bound O-acyl transferase) family protein	NA	-0.118241	0.155757	0.999102	No
AT1G28300	AP2/B3-like transcriptional factor family protein	LEC2	-0.118234	0.264526	0.999102	No
AT5G53895	unknown protein; BEST Arabidopsis thaliana protein match is: unknown protein (TAIR:AT4G27530.1); Has 30201 Blast hits to 17322 proteins in 780 species: Archae - 12; Bacteria - 1396; Metazoa - 17338; Fungi - 3422; Plants - 5037; Viruses - 0; Other Eukaryotes - 2996 (source: NCBI BLink).	NA	-0.118206	0.278843	0.999102	No
AT1G26500	Pentatricopeptide repeat (PPR) superfamily protein	NA	-0.118166	0.337328	0.999102	No
AT5G63065	Plant thionin family protein	NA	-0.1181	0.196498	0.999102	No
AT4G16150	calmodulin binding;transcription regulators	NA	-0.118073	0.269249	0.999102	No
AT5G23220	nicotinamidase 3	NIC3	-0.118055	0.334283	0.999102	No
AT1G14182	Encodes a member of a family of small, secreted, cysteine rich proteins with sequence similarity to SCR (S locus cysteine-rich protein).	SCRL28	-0.11802	0.163867	0.999102	No
AT4G21180	DnaJ / Sec63 Brl domains-containing protein	ATERDJ2B	-0.118019	0.345292	0.999102	No
AT5G32590	myosin heavy chain-related	NA	-0.118015	0.247067	0.999102	No
AT5G14160	F-box family protein	NA	-0.118005	0.218735	0.999102	No
AT5G43540	C2H2 and C2HC zinc fingers superfamily protein	NA	-0.117941	0.519561	0.999102	No
AT5G44316	Stabilizer of iron transporter SufD superfamily protein	ABCI9	-0.11793	0.236178	0.999102	No
AT3G58180	ARM repeat superfamily protein	NA	-0.117923	0.473091	0.999102	No
AT3G42160	Pectin lyase-like superfamily protein	NA	-0.117903	0.20252	0.999102	No
AT1G68440	unknown protein; BEST Arabidopsis thaliana protein match is: unknown protein (TAIR:AT1G25400.2); Has 86 Blast hits to 86 proteins in 29 species: Archae - 0; Bacteria - 6; Metazoa - 27; Fungi - 11; Plants - 24; Viruses - 0; Other Eukaryotes - 18 (source: NCBI BLink).	NA	-0.117899	0.476123	0.999102	No
AT5G61700	ABC2 homolog 16	ABCA12	-0.117886	0.289353	0.999102	No
AT4G19633	pseudogene of heat shock factor related protein	NA	-0.117873	0.640287	0.999102	No
AT1G44150	pseudogene, hypothetical protein	NA	-0.117813	0.331187	0.999102	No
AT1G09380	nodulin MtN21 /EamA-like transporter family protein	UMAMIT25	-0.117773	0.624927	0.999102	No
AT1G28040	RING/U-box superfamily protein	NA	-0.117714	0.290575	0.999102	No
AT2G22201	unknown protein; LOCATED IN: endomembrane system; Has 30201 Blast hits to 17322 proteins in 780 species: Archae - 12; Bacteria - 1396; Metazoa - 17338; Fungi - 3422; Plants - 5037; Viruses - 0; Other Eukaryotes - 2996 (source: NCBI BLink).	NA	-0.117698	0.293467	0.999102	No
AT3G10790	F-box associated ubiquitination effector family protein	NA	-0.117662	0.351697	0.999102	No
AT1G48953	unknown protein; BEST Arabidopsis thaliana protein match is: unknown protein (TAIR:AT5G35066.1); Has 30201 Blast hits to 17322 proteins in 780 species: Archae - 12; Bacteria - 1396; Metazoa - 17338; Fungi - 3422; Plants - 5037; Viruses - 0; Other Eukaryotes - 2996 (source: NCBI BLink).	NA	-0.117639	0.607217	0.999102	No
AT2G34140	Dof-type zinc finger DNA-binding family protein	NA	-0.117639	0.145604	0.999102	No
AT4G36250	aldehyde dehydrogenase 3F1	ALDH3F1	-0.117551	0.341382	0.999102	No
AT3G60670	PLATZ transcription factor family protein	NA	-0.117494	0.186474	0.999102	No
AT3G60328	unknown protein; Has 30201 Blast hits to 17322 proteins in 780 species: Archae - 12; Bacteria - 1396; Metazoa - 17338; Fungi - 3422; Plants - 5037; Viruses - 0; Other Eukaryotes - 2996 (source: NCBI BLink).	NA	-0.117462	0.489115	0.999102	No
AT1G30380	photosystem I subunit K	PSAK	-0.117452	0.425484	0.999102	No
AT1G02750	Drought-responsive family protein	NA	-0.117357	0.307801	0.999102	No
AT5G66980	AP2/B3-like transcriptional factor family protein	NA	-0.11721	0.29929	0.999102	No
AT1G43415	unknown protein; Has 1 Blast hits to 1 proteins in 1 species: Archae - 0; Bacteria - 0; Metazoa - 0; Fungi - 0; Plants - 1; Viruses - 0; Other Eukaryotes - 0 (source: NCBI BLink).	NA	-0.117209	0.33901	0.999102	No
AT1G02074	unknown protein; Has 30201 Blast hits to 17322 proteins in 780 species: Archae - 12; Bacteria - 1396; Metazoa - 17338; Fungi - 3422; Plants - 5037; Viruses - 0; Other Eukaryotes - 2996 (source: NCBI BLink).	NA	-0.117199	0.636204	0.999102	No
AT3G43820	pseudogene, copper amine oxidase protein family, similar to SP|Q43077 Amine oxidase (copper-containing) precursor (EC 1.4.3.6) {Pisum sativum}; contains Pfam profile PF01179: Copper amine oxidase, enzyme domain; blastp match of 57% identity and 2.6e-48 P-value to GP|5733089|gb|AAD49420.1|AF172681_1|AF172681 amine oxidase {Canavalia lineata}	NA	-0.117104	0.377458	0.999102	No
AT1G09690	Translation protein SH3-like family protein	NA	-0.117076	0.290188	0.999102	No
AT1G31163	F-box associated ubiquitination effector family protein	NA	-0.117055	0.443065	0.999102	No
AT3G03830	SAUR-like auxin-responsive protein family	SAUR28	-0.116967	0.589343	0.999102	No
[truncated: 21,024 more rows]

## Sheet: Col-0 Pst vs. Mock 2hpi
Gene ID	Description	Gene Alias	log2(fold change)	P-value	adj. P-value	DEG?
AT4G15440	hydroperoxide lyase 1	CYP74B2	-2.68277	2.3e-09	5.64e-06	Yes
AT1G68520	B-box type zinc finger protein with CCT domain	BBX14	-2.51559	5.9e-05	0.000664907	Yes
AT4G16590	cellulose synthase-like A01	ATCSLA01	-2.3602	2.67e-06	8.46e-05	Yes
AT4G16740	terpene synthase 03	ATTPS03	-2.25428	3.73e-05	0.000483359	Yes
AT3G14810	mechanosensitive channel of small conductance-like 5	MSL5	-2.21135	1.66e-07	2.12e-05	Yes
AT4G01080	TRICHOME BIREFRINGENCE-LIKE 26	TBL26	-2.2038	1.31e-09	3.76e-06	Yes
AT3G28220	TRAF-like family protein	NA	-2.17462	1.66e-06	6.61e-05	Yes
AT5G62360	Plant invertase/pectin methylesterase inhibitor superfamily protein	NA	-2.15713	1.14e-07	1.83e-05	Yes
AT1G75580	SAUR-like auxin-responsive protein family	NA	-2.14673	2.01e-06	7.29e-05	Yes
AT2G46680	homeobox 7	ATHB-7	-2.13816	5.51e-07	3.85e-05	Yes
AT3G21670	Major facilitator superfamily protein	NA	-2.11351	2.37e-07	2.46e-05	Yes
AT5G20670	Protein of unknown function (DUF1677)	NA	-2.10768	5.31e-06	0.000130268	Yes
AT5G15410	Cyclic nucleotide-regulated ion channel family protein	ATCNGC2	-2.05325	2.21e-07	2.42e-05	Yes
AT1G50420	scarecrow-like 3	SCL-3	-2.04067	2.37e-06	8e-05	Yes
AT1G70640	octicosapeptide/Phox/Bem1p (PB1) domain-containing protein	NA	-2.03256	1.17e-05	0.000218695	Yes
AT3G18050	unknown protein; BEST Arabidopsis thaliana protein match is: unknown protein (TAIR:AT4G28100.1); Has 67 Blast hits to 66 proteins in 12 species: Archae - 0; Bacteria - 0; Metazoa - 0; Fungi - 0; Plants - 67; Viruses - 0; Other Eukaryotes - 0 (source: NCBI BLink).	NA	-2.02289	2.65e-05	0.000382678	Yes
AT4G16563	Eukaryotic aspartyl protease family protein	NA	-2.01441	0.000118596	0.00108752	Yes
AT1G05560	UDP-glucosyltransferase 75B1	UGT1	-2.00798	0.00112337	0.00590677	Yes
AT3G21760	UDP-Glycosyltransferase superfamily protein	HYR1	-1.98778	1.17e-06	5.42e-05	Yes
AT4G38840	SAUR-like auxin-responsive protein family	NA	-1.97693	1.9e-05	0.000304601	Yes
AT4G13410	Nucleotide-diphospho-sugar transferases superfamily protein	ATCSLA15	-1.9609	6.3e-05	0.000697954	Yes
AT5G11590	Integrase-type DNA-binding superfamily protein	TINY2	-1.95773	5.27e-06	0.000130024	Yes
AT5G56860	GATA type zinc finger transcription factor family protein	GATA21	-1.95554	3.1e-06	9.29e-05	Yes
AT3G53420	plasma membrane intrinsic protein 2A	AtPIP2;1	-1.92339	2.03e-06	7.32e-05	Yes
AT5G15850	CONSTANS-like 1	ATCOL1	-1.92148	3.41e-06	9.87e-05	Yes
AT1G52000	Mannose-binding lectin superfamily protein	NA	-1.91148	2.47e-06	8.11e-05	Yes
AT5G01840	ovate family protein 1	ATOFP1	-1.89342	1.48e-06	6.15e-05	Yes
AT1G24070	cellulose synthase-like A10	ATCSLA10	-1.87279	5.09e-07	3.67e-05	Yes
AT1G56650	production of anthocyanin pigment 1	ATMYB75	-1.86917	4.78e-07	3.56e-05	Yes
AT1G25440	B-box type zinc finger protein with CCT domain	BBX15	-1.8668	1.61e-06	6.5e-05	Yes
AT2G21560	unknown protein; BEST Arabidopsis thaliana protein match is: unknown protein (TAIR:AT4G39190.1); Has 3685 Blast hits to 2305 proteins in 270 species: Archae - 0; Bacteria - 156; Metazoa - 1145; Fungi - 322; Plants - 177; Viruses - 6; Other Eukaryotes - 1879 (source: NCBI BLink).	NA	-1.86265	1.03e-05	0.000200881	Yes
AT3G62630	Protein of unknown function (DUF1645)	NA	-1.85923	2.45e-07	2.48e-05	Yes
AT1G73325	Kunitz family trypsin and protease inhibitor protein	NA	-1.85062	1.04e-06	5.06e-05	Yes
AT1G51780	IAA-leucine resistant (ILR)-like gene 5	ILL5	-1.84848	0.000171049	0.00141964	Yes
AT3G59940	Galactose oxidase/kelch repeat superfamily protein	KMD4	-1.84445	0.000104593	0.000992499	Yes
AT3G55240	Plant protein 1589 of unknown function	NA	-1.83124	1.36e-06	5.85e-05	Yes
AT3G26290	cytochrome P450, family 71, subfamily B, polypeptide 26	CYP71B26	-1.82366	2.07e-05	0.000325276	Yes
AT5G43745	Protein of unknown function (DUF1012)	NA	-1.82348	1.14e-05	0.000214607	Yes
AT1G48100	Pectin lyase-like superfamily protein	NA	-1.81745	5.99e-05	0.000671301	Yes
AT1G69260	ABI five binding protein	AFP1	-1.80246	3.83e-06	0.000106491	Yes
AT1G26761	Arabinanase/levansucrase/invertase	NA	-1.77132	4.83e-07	3.57e-05	Yes
AT5G11550	ARM repeat superfamily protein	NA	-1.76442	2.38e-05	0.000354715	Yes
AT1G01420	UDP-glucosyl transferase 72B3	UGT72B3	-1.76043	1.98e-05	0.000314584	Yes
AT5G44190	GOLDEN2-like 2	ATGLK2	-1.75764	7.34e-05	0.000774763	Yes
AT4G23600	Tyrosine transaminase family protein	CORI3	-1.7576	6.1e-07	3.95e-05	Yes
AT3G59400	enzyme binding;tetrapyrrole binding	GUN4	-1.74894	4.57e-06	0.000119313	Yes
AT1G79110	zinc ion binding	BRG2	-1.74698	2.56e-05	0.000374811	Yes
AT1G75380	bifunctional nuclease in basal defense response 1	ATBBD1	-1.73841	0.00204219	0.00945718	Yes
AT3G25590	unknown protein; Has 149 Blast hits to 140 proteins in 44 species: Archae - 0; Bacteria - 6; Metazoa - 40; Fungi - 6; Plants - 39; Viruses - 0; Other Eukaryotes - 58 (source: NCBI BLink).	NA	-1.73271	2.33e-06	7.92e-05	Yes
AT3G20820	Leucine-rich repeat (LRR) family protein	NA	-1.72791	1.43e-06	6e-05	Yes
AT3G21750	UDP-glucosyl transferase 71B1	UGT71B1	-1.72032	1.14e-06	5.35e-05	Yes
AT4G13800	Protein of unknown function (DUF803)	NA	-1.71821	6.99e-06	0.000155042	Yes
AT3G11480	S-adenosyl-L-methionine-dependent methyltransferases superfamily protein	ATBSMT1	-1.70828	0.00115891	0.00605185	Yes
AT2G35060	K+ uptake permease 11	KUP11	-1.70818	1.55e-07	2.09e-05	Yes
AT5G67150	HXXXD-type acyl-transferase family protein	NA	-1.70782	6.51e-09	7.17e-06	Yes
AT4G19170	nine-cis-epoxycarotenoid dioxygenase 4	CCD4	-1.70094	0.000363497	0.0024875	Yes
AT1G49660	carboxyesterase 5	AtCXE5	-1.69402	3.45e-06	9.93e-05	Yes
AT1G14280	phytochrome kinase substrate 2	PKS2	-1.69345	1.25e-06	5.62e-05	Yes
AT4G03400	Auxin-responsive GH3 family protein	DFL2	-1.68815	1.05e-05	0.000202842	Yes
AT4G17880	Basic helix-loop-helix (bHLH) DNA-binding family protein	MYC4	-1.68754	1.28e-06	5.67e-05	Yes
AT4G15490	UDP-Glycosyltransferase superfamily protein	UGT84A3	-1.6792	1.63e-06	6.55e-05	Yes
AT2G39010	plasma membrane intrinsic protein 2E	PIP2;6	-1.67739	2.19e-07	2.41e-05	Yes
AT4G18440	L-Aspartase-like family protein	NA	-1.66496	1.21e-05	0.000223549	Yes
AT1G04240	AUX/IAA transcriptional regulator family protein	IAA3	-1.66395	2.96e-06	9.07e-05	Yes
AT2G23340	DREB and EAR motif protein 3	DEAR3	-1.66316	1.34e-05	0.000240271	Yes
AT1G78995	unknown protein; Has 30201 Blast hits to 17322 proteins in 780 species: Archae - 12; Bacteria - 1396; Metazoa - 17338; Fungi - 3422; Plants - 5037; Viruses - 0; Other Eukaryotes - 2996 (source: NCBI BLink).	NA	-1.65445	8.19e-08	1.5e-05	Yes
AT4G29905	unknown protein; BEST Arabidopsis thaliana protein match is: unknown protein (TAIR:AT5G57123.1); Has 73 Blast hits to 73 proteins in 13 species: Archae - 0; Bacteria - 0; Metazoa - 0; Fungi - 0; Plants - 73; Viruses - 0; Other Eukaryotes - 0 (source: NCBI BLink).	NA	-1.65151	8.6e-07	4.53e-05	Yes
AT1G73480	alpha/beta-Hydrolases superfamily protein	NA	-1.64593	1.42e-05	0.000247884	Yes
AT2G45340	Leucine-rich repeat protein kinase family protein	NA	-1.64566	3.2e-07	2.85e-05	Yes
AT2G33380	Caleosin-related family protein	AtCLO3	-1.64461	4.95e-07	3.62e-05	Yes
AT1G64900	cytochrome P450, family 89, subfamily A, polypeptide 2	CYP89	-1.6213	8.66e-05	0.000865688	Yes
AT4G34950	Major facilitator superfamily protein	NA	-1.62117	4.58e-05	0.000560888	Yes
AT3G05120	alpha/beta-Hydrolases superfamily protein	ATGID1A	-1.61595	2.58e-05	0.000376604	Yes
AT3G25700	Eukaryotic aspartyl protease family protein	NA	-1.61298	2.45e-07	2.48e-05	Yes
AT1G76790	O-methyltransferase family protein	IGMT5	-1.59898	1.82e-06	6.91e-05	Yes
AT5G13730	sigma factor 4	SIG4	-1.59536	6.67e-07	4.09e-05	Yes
AT1G51140	basic helix-loop-helix (bHLH) DNA-binding superfamily protein	FBH3	-1.59044	1.46e-05	0.000251271	Yes
AT3G03470	cytochrome P450, family 87, subfamily A, polypeptide 9	CYP89A9	-1.58823	0.000419626	0.00278275	Yes
AT1G78020	Protein of unknown function (DUF581)	NA	-1.58476	7.41e-05	0.000778565	Yes
AT4G38860	SAUR-like auxin-responsive protein family	NA	-1.58099	0.00049324	0.00314915	Yes
AT3G21890	B-box type zinc finger family protein	BBX31	-1.57985	3.63e-05	0.0004744	Yes
AT2G42530	cold regulated 15b	COR15B	-1.57675	7.26e-07	4.23e-05	Yes
AT3G62700	multidrug resistance-associated protein 10	ABCC14	-1.57136	7.06e-08	1.45e-05	Yes
AT4G02130	galacturonosyltransferase 6	GATL6	-1.56574	7.37e-06	0.000160555	Yes
AT1G07280	Tetratricopeptide repeat (TPR)-like superfamily protein	NA	-1.5577	8.78e-05	0.000872351	Yes
AT1G64780	ammonium transporter 1;2	AMT1;2	-1.54995	2.24e-06	7.75e-05	Yes
AT2G39920	HAD superfamily, subfamily IIIB acid phosphatase	NA	-1.54575	0.00072939	0.00423884	Yes
AT1G12090	extensin-like protein	ELP	-1.54514	4.41e-06	0.00011678	Yes
AT1G22500	RING/U-box superfamily protein	AtATL15	-1.54273	1.29e-05	0.000233067	Yes
AT2G41940	zinc finger protein 8	ZFP8	-1.53786	4.35e-05	0.000541125	Yes
AT3G61890	homeobox 12	ATHB-12	-1.53268	5e-06	0.000125797	Yes
AT3G49670	Leucine-rich receptor-like protein kinase family protein	BAM2	-1.52631	1.59e-06	6.46e-05	Yes
AT2G31750	UDP-glucosyl transferase 74D1	UGT74D1	-1.51798	2.32e-06	7.92e-05	Yes
AT3G26520	tonoplast intrinsic protein 2	GAMMA-TIP2	-1.51639	4.71e-08	1.22e-05	Yes
AT2G32510	mitogen-activated protein kinase kinase kinase 17	MAPKKK17	-1.51568	3.35e-06	9.74e-05	Yes
AT4G21910	MATE efflux family protein	NA	-1.51425	1.2e-06	5.49e-05	Yes
AT3G48520	cytochrome P450, family 94, subfamily B, polypeptide 3	CYP94B3	-1.51302	7.65e-06	0.000164442	Yes
AT5G52420	unknown protein; FUNCTIONS IN: molecular_function unknown; INVOLVED IN: biological_process unknown; LOCATED IN: endoplasmic reticulum; EXPRESSED IN: 24 plant structures; EXPRESSED DURING: 13 growth stages; BEST Arabidopsis thaliana protein match is: unknown protein (TAIR:AT5G23920.1); Has 30201 Blast hits to 17322 proteins in 780 species: Archae - 12; Bacteria - 1396; Metazoa - 17338; Fungi - 342…	NA	-1.50003	5.9e-07	3.95e-05	Yes
AT2G40435	BEST Arabidopsis thaliana protein match is: transcription regulators (TAIR:AT3G56220.1); Has 289 Blast hits to 289 proteins in 30 species: Archae - 0; Bacteria - 0; Metazoa - 0; Fungi - 0; Plants - 289; Viruses - 0; Other Eukaryotes - 0 (source: NCBI BLink).	NA	-1.4958	6.41e-06	0.000145855	Yes
AT1G74940	Protein of unknown function (DUF581)	NA	-1.49553	2.23e-05	0.000341158	Yes
AT1G51090	Heavy metal transport/detoxification superfamily protein	NA	-1.49204	0.000109966	0.00102916	Yes
AT4G00413	pseudogene, similar to tomato ripening associated membrane protein, blastp match of 91% identity and 4.3e-11 P-value to GP|395044|emb|CAA52067.1||X73847 tomato ripening associated membrane protein {Lycopersicon esculentum}	NA	-1.48671	0.000217695	0.00169292	Yes
AT2G43550	Scorpion toxin-like knottin superfamily protein	NA	-1.47921	1.16e-07	1.83e-05	Yes
AT1G13250	galacturonosyltransferase-like 3	GATL3	-1.4773	1.16e-06	5.38e-05	Yes
AT3G02570	Mannose-6-phosphate isomerase, type I	MEE31	-1.47652	1.66e-07	2.12e-05	Yes
AT3G16570	rapid alkalinization factor 23	ATRALF23	-1.47538	9.13e-05	0.000898701	Yes
AT1G22350	pseudogene, putative UDP-glucose glucosyltransferase, similar to UDP-glucose glucosyltransferase GI:3928543 from (Arabidopsis thaliana); blastp match of 56% identity and 2.1e-151 P-value to GP|19911203|dbj|BAB86928.1||AB070753 glucosyltransferase-10 {Vigna angularis}	NA	-1.47472	1.96e-07	2.3e-05	Yes
AT5G62920	response regulator 6	ARR6	-1.47321	2.48e-06	8.15e-05	Yes
AT4G18270	translocase 11	ATTRANS11	-1.46527	3.81e-07	3.1e-05	Yes
AT5G48850	Tetratricopeptide repeat (TPR)-like superfamily protein	ATSDI1	-1.46274	5.81e-05	0.000658208	Yes
AT3G30180	brassinosteroid-6-oxidase 2	BR6OX2	-1.46011	0.000244033	0.0018407	Yes
AT5G03230	Protein of unknown function, DUF584	NA	-1.45917	6.74e-05	0.000730996	Yes
AT4G33625	FUNCTIONS IN: molecular_function unknown; INVOLVED IN: biological_process unknown; LOCATED IN: plasma membrane, vacuole; EXPRESSED IN: cultured cell; CONTAINS InterPro DOMAIN/s: Golgi apparatus membrane protein TVP15 (InterPro:IPR013714); Has 59 Blast hits to 59 proteins in 18 species: Archae - 0; Bacteria - 0; Metazoa - 0; Fungi - 0; Plants - 50; Viruses - 0; Other Eukaryotes - 9 (source: NCBI B…	NA	-1.4568	3.16e-05	0.000433668	Yes
AT5G24155	FAD/NAD(P)-binding oxidoreductase family protein	NA	-1.44179	6.93e-07	4.16e-05	Yes
AT3G14650	cytochrome P450, family 72, subfamily A, polypeptide 11	CYP72A11	-1.44141	6.46e-07	4.03e-05	Yes
AT5G65730	xyloglucan endotransglucosylase/hydrolase 6	XTH6	-1.43965	6.04e-07	3.95e-05	Yes
AT4G11911	unknown protein; FUNCTIONS IN: molecular_function unknown; INVOLVED IN: biological_process unknown; LOCATED IN: chloroplast; BEST Arabidopsis thaliana protein match is: unknown protein (TAIR:AT4G11910.1); Has 30201 Blast hits to 17322 proteins in 780 species: Archae - 12; Bacteria - 1396; Metazoa - 17338; Fungi - 3422; Plants - 5037; Viruses - 0; Other Eukaryotes - 2996 (source: NCBI BLink).	NA	-1.43686	1.07e-05	0.000205583	Yes
AT3G62650	unknown protein; BEST Arabidopsis thaliana protein match is: unknown protein (TAIR:AT2G47485.1); Has 35333 Blast hits to 34131 proteins in 2444 species: Archae - 798; Bacteria - 22429; Metazoa - 974; Fungi - 991; Plants - 531; Viruses - 0; Other Eukaryotes - 9610 (source: NCBI BLink).	NA	-1.43227	5.05e-05	0.000600063	Yes
AT3G17130	Plant invertase/pectin methylesterase inhibitor superfamily protein	NA	-1.43153	8.25e-05	0.000835834	Yes
AT2G03550	alpha/beta-Hydrolases superfamily protein	NA	-1.42536	4.31e-07	3.34e-05	Yes
AT5G41620	FUNCTIONS IN: molecular_function unknown; INVOLVED IN: biological_process unknown; LOCATED IN: chloroplast, plasma membrane; EXPRESSED IN: 9 plant structures; EXPRESSED DURING: 6 growth stages; BEST Arabidopsis thaliana protein match is: intracellular protein transport protein USO1-related (TAIR:AT1G64180.1); Has 30201 Blast hits to 17322 proteins in 780 species: Archae - 12; Bacteria - 1396; Met…	NA	-1.42498	4.6e-07	3.5e-05	Yes
AT5G14880	Potassium transporter family protein	KUP8	-1.42252	5.89e-06	0.000138459	Yes
AT1G45616	receptor like protein 6	AtRLP6	-1.42194	1.94e-05	0.000309787	Yes
AT3G27690	photosystem II light harvesting complex gene 2.3	LHCB2	-1.40932	2.9e-05	0.00041033	Yes
AT2G25625	unknown protein; FUNCTIONS IN: molecular_function unknown; INVOLVED IN: biological_process unknown; LOCATED IN: chloroplast; EXPRESSED IN: 10 plant structures; EXPRESSED DURING: LP.06 six leaves visible, LP.04 four leaves visible, 4 anthesis, petal differentiation and expansion stage; Has 24 Blast hits to 24 proteins in 9 species: Archae - 0; Bacteria - 0; Metazoa - 0; Fungi - 0; Plants - 24; Vir…	NA	-1.40454	1.52e-06	6.29e-05	Yes
AT3G47430	peroxin 11B	PEX11B	-1.39577	2.43e-06	8.1e-05	Yes
AT1G21980	phosphatidylinositol-4-phosphate 5-kinase 1	ATPIP5K1	-1.3924	8.1e-05	0.00082521	Yes
AT5G25630	Tetratricopeptide repeat (TPR)-like superfamily protein	NA	-1.39177	5.73e-06	0.000136293	Yes
AT5G39530	Protein of unknown function (DUF1997)	NA	-1.39097	0.000101958	0.000975358	Yes
AT5G21100	Plant L-ascorbate oxidase	NA	-1.38956	3.67e-07	3.06e-05	Yes
AT4G00430	plasma membrane intrinsic protein 1;4	PIP1;4	-1.38587	2.04e-07	2.3e-05	Yes
AT3G26310	cytochrome P450, family 71, subfamily B, polypeptide 35	CYP71B35	-1.38303	4.8e-07	3.56e-05	Yes
AT3G01180	starch synthase 2	AtSS2	-1.38101	8.74e-06	0.000178595	Yes
AT1G33780	Protein of unknown function (DUF179)	NA	-1.38091	3.29e-05	0.000444729	Yes
AT1G78680	gamma-glutamyl hydrolase 2	ATGGH2	-1.37991	3.14e-07	2.84e-05	Yes
AT1G12845	unknown protein; FUNCTIONS IN: molecular_function unknown; INVOLVED IN: biological_process unknown; LOCATED IN: endomembrane system; EXPRESSED IN: 22 plant structures; EXPRESSED DURING: 13 growth stages; Has 8 Blast hits to 8 proteins in 4 species: Archae - 0; Bacteria - 0; Metazoa - 0; Fungi - 0; Plants - 8; Viruses - 0; Other Eukaryotes - 0 (source: NCBI BLink).	NA	-1.3766	0.000327776	0.00229862	Yes
AT5G11060	KNOTTED1-like homeobox gene 4	KNAT4	-1.37402	0.000181242	0.00148245	Yes
AT1G68600	Aluminium activated malate transporter family protein	NA	-1.37298	4.52e-06	0.000118672	Yes
AT2G02080	indeterminate(ID)-domain 4	AtIDD4	-1.37242	0.000115357	0.00106384	Yes
AT2G42190	unknown protein; BEST Arabidopsis thaliana protein match is: unknown protein (TAIR:AT3G57930.2); Has 1381 Blast hits to 1230 proteins in 175 species: Archae - 3; Bacteria - 25; Metazoa - 672; Fungi - 135; Plants - 127; Viruses - 30; Other Eukaryotes - 389 (source: NCBI BLink).	NA	-1.37107	3.27e-05	0.000443635	Yes
AT4G08870	Arginase/deacetylase superfamily protein	ARGAH2	-1.36919	0.000101918	0.000975337	Yes
AT3G05910	Pectinacetylesterase family protein	NA	-1.36741	3.94e-06	0.000108791	Yes
AT3G51420	strictosidine synthase-like 4	ATSSL4	-1.36536	1.6e-06	6.48e-05	Yes
AT3G28040	Leucine-rich receptor-like protein kinase family protein	NA	-1.36259	3.12e-06	9.32e-05	Yes
AT2G30830	2-oxoglutarate (2OG) and Fe(II)-dependent oxygenase superfamily protein	NA	-1.35753	0.000105573	0.000999972	Yes
AT5G07010	sulfotransferase 2A	ATST2A	-1.35635	0.000461251	0.00299287	Yes
AT1G01140	CBL-interacting protein kinase 9	CIPK9	-1.35619	8.88e-07	4.61e-05	Yes
AT1G02300	Cysteine proteinases superfamily protein	NA	-1.35499	3.61e-05	0.000473129	Yes
AT5G18020	SAUR-like auxin-responsive protein family	SAUR20	-1.35372	7.75e-05	0.000804036	Yes
AT2G28550	related to AP2.7	RAP2.7	-1.35348	1.67e-05	0.000276721	Yes
AT4G22290	Ubiquitin-specific protease family C19-related protein	NA	-1.35178	8.41e-07	4.51e-05	Yes
AT5G44005	unknown protein; FUNCTIONS IN: molecular_function unknown; INVOLVED IN: biological_process unknown; LOCATED IN: plasma membrane; Has 35333 Blast hits to 34131 proteins in 2444 species: Archae - 798; Bacteria - 22429; Metazoa - 974; Fungi - 991; Plants - 531; Viruses - 0; Other Eukaryotes - 9610 (source: NCBI BLink).	NA	-1.35066	0.000203121	0.00161251	Yes
AT4G34980	subtilisin-like serine protease 2	SLP2	-1.3474	5.28e-06	0.000130045	Yes
AT1G69160	unknown protein; BEST Arabidopsis thaliana protein match is: unknown protein (TAIR:AT3G13980.1); Has 173 Blast hits to 172 proteins in 54 species: Archae - 0; Bacteria - 0; Metazoa - 25; Fungi - 33; Plants - 84; Viruses - 2; Other Eukaryotes - 29 (source: NCBI BLink).	NA	-1.34535	8.35e-06	0.000172885	Yes
AT1G76100	plastocyanin 1	PETE1	-1.34467	0.000298307	0.00214107	Yes
AT1G68560	alpha-xylosidase 1	ATXYL1	-1.34054	6.54e-06	0.00014785	Yes
AT2G34620	Mitochondrial transcription termination factor family protein	NA	-1.33603	0.000285464	0.00206556	Yes
AT1G47580	Pentatricopeptide repeat (PPR) superfamily protein	DYW1	-1.33436	2.6e-06	8.31e-05	Yes
AT4G09350	Chaperone DnaJ-domain superfamily protein	CRRJ	-1.33435	6.31e-06	0.000144743	Yes
AT4G12290	Copper amine oxidase family protein	NA	-1.33202	0.000641626	0.00384086	Yes
AT1G69870	nitrate transporter 1.7	NRT1.7	-1.32957	1.36e-06	5.85e-05	Yes
AT1G69252	other RNA	NA	-1.32931	6.63e-07	4.08e-05	Yes
AT3G11690	unknown protein; FUNCTIONS IN: molecular_function unknown; INVOLVED IN: biological_process unknown; LOCATED IN: chloroplast; EXPRESSED IN: 24 plant structures; EXPRESSED DURING: 15 growth stages; BEST Arabidopsis thaliana protein match is: unknown protein (TAIR:AT5G06380.1); Has 84 Blast hits to 84 proteins in 12 species: Archae - 0; Bacteria - 0; Metazoa - 0; Fungi - 0; Plants - 84; Viruses - 0;…	NA	-1.32701	1.67e-05	0.000277009	Yes
AT3G62750	beta glucosidase 8	BGLU8	-1.32068	1.17e-06	5.42e-05	Yes
AT1G12240	Glycosyl hydrolases family 32 protein	ATBETAFRUCT4	-1.31933	0.000335324	0.0023368	Yes
AT1G02820	Late embryogenesis abundant 3 (LEA3) family protein	AtLEA3	-1.31735	0.000881216	0.00490541	Yes
AT5G52190	Sugar isomerase (SIS) family protein	NA	-1.3141	3.93e-06	0.00010878	Yes
AT3G55290	NAD(P)-binding Rossmann-fold superfamily protein	NA	-1.31335	2.56e-06	8.26e-05	Yes
AT4G37150	methyl esterase 9	ATMES9	-1.30964	5.01e-05	0.000598194	Yes
AT5G23280	TCP family transcription factor	NA	-1.30681	2.08e-06	7.47e-05	Yes
AT1G19670	chlorophyllase 1	ATCLH1	-1.30628	8.76e-06	0.000178722	Yes
AT5G59350	unknown protein; FUNCTIONS IN: molecular_function unknown; INVOLVED IN: biological_process unknown; LOCATED IN: endomembrane system; EXPRESSED IN: 23 plant structures; EXPRESSED DURING: 13 growth stages; Has 1807 Blast hits to 1807 proteins in 277 species: Archae - 0; Bacteria - 0; Metazoa - 736; Fungi - 347; Plants - 385; Viruses - 0; Other Eukaryotes - 339 (source: NCBI BLink).	NA	-1.30488	3.2e-05	0.00043717	Yes
AT4G26540	Leucine-rich repeat receptor-like protein kinase family protein	NA	-1.30327	7.12e-06	0.000156324	Yes
AT4G36240	GATA transcription factor 7	GATA7	-1.30246	1.19e-06	5.49e-05	Yes
AT1G20650	Protein kinase superfamily protein	ASG5	-1.29845	4.1e-07	3.26e-05	Yes
AT2G03750	P-loop containing nucleoside triphosphate hydrolases superfamily protein	NA	-1.29837	0.000192955	0.00155275	Yes
AT1G46768	related to AP2 1	RAP2.1	-1.29726	3.99e-05	0.000509296	Yes
AT2G25450	2-oxoglutarate (2OG) and Fe(II)-dependent oxygenase superfamily protein	NA	-1.29421	1.68e-05	0.000277009	Yes
AT2G37170	plasma membrane intrinsic protein 2	PIP2;2	-1.29233	0.000197258	0.00157758	Yes
AT1G20070	unknown protein; FUNCTIONS IN: molecular_function unknown; INVOLVED IN: biological_process unknown; LOCATED IN: chloroplast; EXPRESSED IN: 20 plant structures; EXPRESSED DURING: 11 growth stages; Has 26 Blast hits to 26 proteins in 9 species: Archae - 0; Bacteria - 0; Metazoa - 0; Fungi - 2; Plants - 24; Viruses - 0; Other Eukaryotes - 0 (source: NCBI BLink).	NA	-1.29205	3.28e-05	0.000443857	Yes
AT4G25480	dehydration response element B1A	ATCBF3	-1.2914	5.91e-07	3.95e-05	Yes
AT3G26280	cytochrome P450, family 71, subfamily B, polypeptide 4	CYP71B4	-1.29131	7.53e-05	0.000788033	Yes
AT1G01430	TRICHOME BIREFRINGENCE-LIKE 25	TBL25	-1.2864	7.23e-06	0.000158227	Yes
AT2G31380	salt tolerance homologue	BBX25	-1.2835	5.22e-06	0.000128796	Yes
AT2G27395	pseudogene of cysteine protease-related	NA	-1.28123	1.29e-05	0.000233075	Yes
AT5G14370	CCT motif family protein	NA	-1.27632	2.98e-06	9.1e-05	Yes
AT3G21755	other RNA	NA	-1.27627	1.19e-06	5.48e-05	Yes
AT4G04340	ERD (early-responsive to dehydration stress) family protein	NA	-1.27597	7.05e-07	4.17e-05	Yes
AT3G14240	Subtilase family protein	NA	-1.27597	6.1e-07	3.95e-05	Yes
AT2G36830	gamma tonoplast intrinsic protein	GAMMA-TIP	-1.27469	0.00105331	0.00563098	Yes
AT1G75800	Pathogenesis-related thaumatin superfamily protein	NA	-1.27454	3.81e-07	3.1e-05	Yes
AT2G38400	alanine:glyoxylate aminotransferase 3	AGT3	-1.27359	1.41e-05	0.000246871	Yes
AT5G18080	SAUR-like auxin-responsive protein family	SAUR24	-1.27128	1.12e-05	0.000211472	Yes
AT2G28720	Histone superfamily protein	NA	-1.27113	6.43e-05	0.000708088	Yes
AT4G15210	beta-amylase 5	AT-BETA-AMY	-1.27096	0.000142979	0.00125003	Yes
AT2G46310	cytokinin response factor 5	CRF5	-1.27071	6.23e-06	0.000143398	Yes
AT1G50280	Phototropic-responsive NPH3 family protein	NA	-1.27042	3.61e-06	0.000102079	Yes
AT5G41920	GRAS family transcription factor	NA	-1.26929	8.03e-05	0.000822017	Yes
AT5G63450	cytochrome P450, family 94, subfamily B, polypeptide 1	CYP94B1	-1.26898	0.000143095	0.00125062	Yes
AT1G26210	SOB five-like 1	ATSOFL1	-1.26512	3.32e-06	9.68e-05	Yes
AT1G52400	beta glucosidase 18	ATBG1	-1.26234	2.61e-05	0.000379519	Yes
AT3G56080	S-adenosyl-L-methionine-dependent methyltransferases superfamily protein	NA	-1.26004	2.4e-08	8.9e-06	Yes
AT1G14920	GRAS family transcription factor family protein	GAI	-1.25952	7.48e-06	0.000162413	Yes
AT1G78450	SOUL heme-binding family protein	NA	-1.25602	4.17e-05	0.000525996	Yes
AT5G07240	IQ-domain 24	IQD24	-1.2523	5.86e-05	0.000662647	Yes
AT5G38130	HXXXD-type acyl-transferase family protein	NA	-1.25163	1.87e-05	0.000301527	Yes
AT2G03310	unknown protein; Has 17 Blast hits to 17 proteins in 6 species: Archae - 0; Bacteria - 0; Metazoa - 0; Fungi - 0; Plants - 17; Viruses - 0; Other Eukaryotes - 0 (source: NCBI BLink).	NA	-1.2514	0.00020006	0.00159415	Yes
AT1G21460	Nodulin MtN3 family protein	AtSWEET1	-1.24952	3.72e-07	3.06e-05	Yes
AT3G62980	F-box/RNI-like superfamily protein	AtTIR1	-1.24815	5.45e-05	0.000631756	Yes
AT2G04240	RING/U-box superfamily protein	XERICO	-1.24751	2.37e-08	8.9e-06	Yes
AT1G11090	alpha/beta-Hydrolases superfamily protein	NA	-1.24741	2.54e-06	8.22e-05	Yes
AT3G07310	Protein of unknown function (DUF760)	NA	-1.24062	4.39e-06	0.000116638	Yes
AT4G15200	formin 3	AFH3	-1.24034	7.32e-05	0.000773296	Yes
AT1G60010	unknown protein; FUNCTIONS IN: molecular_function unknown; INVOLVED IN: N-terminal protein myristoylation; LOCATED IN: cellular_component unknown; EXPRESSED IN: 22 plant structures; EXPRESSED DURING: 13 growth stages; BEST Arabidopsis thaliana protein match is: unknown protein (TAIR:AT1G10530.1); Has 185 Blast hits to 185 proteins in 18 species: Archae - 0; Bacteria - 0; Metazoa - 0; Fungi - 3; P…	NA	-1.24023	1.79e-06	6.86e-05	Yes
AT1G17940	Endosomal targeting BRO1-like domain-containing protein	NA	-1.23867	8.19e-06	0.000170788	Yes
AT5G67360	Subtilase family protein	ARA12	-1.23707	5.6e-05	0.000642332	Yes
AT1G14250	GDA1/CD39 nucleoside phosphatase family protein	NA	-1.23471	0.000719612	0.00419495	Yes
AT1G79520	Cation efflux family protein	NA	-1.23331	4.84e-08	1.22e-05	Yes
AT5G67480	BTB and TAZ domain protein 4	ATBT4	-1.23159	7.85e-06	0.000166618	Yes
AT1G29395	COLD REGULATED 314 INNER MEMBRANE 1	COR413-TM1	-1.2299	3.16e-05	0.000433668	Yes
AT1G76570	Chlorophyll A-B binding family protein	NA	-1.2293	3.48e-05	0.000460149	Yes
AT2G37630	myb-like HTH transcriptional regulator family protein	AS1	-1.22839	5.58e-06	0.000134309	Yes
AT5G01790	unknown protein; FUNCTIONS IN: molecular_function unknown; INVOLVED IN: biological_process unknown; LOCATED IN: chloroplast; EXPRESSED IN: 19 plant structures; EXPRESSED DURING: 13 growth stages; Has 121 Blast hits to 121 proteins in 12 species: Archae - 0; Bacteria - 0; Metazoa - 0; Fungi - 0; Plants - 121; Viruses - 0; Other Eukaryotes - 0 (source: NCBI BLink).	NA	-1.2227	1.27e-06	5.66e-05	Yes
AT3G18490	Eukaryotic aspartyl protease family protein	ASPG1	-1.2224	2.49e-06	8.15e-05	Yes
AT3G58070	C2H2 and C2HC zinc fingers superfamily protein	GIS	-1.22096	0.000138859	0.00122518	Yes
AT3G04550	unknown protein; INVOLVED IN: biological_process unknown; LOCATED IN: chloroplast stroma, chloroplast; EXPRESSED IN: 22 plant structures; EXPRESSED DURING: 13 growth stages; BEST Arabidopsis thaliana protein match is: unknown protein (TAIR:AT5G28500.1); Has 110 Blast hits to 110 proteins in 51 species: Archae - 0; Bacteria - 67; Metazoa - 1; Fungi - 0; Plants - 41; Viruses - 0; Other Eukaryotes -…	NA	-1.21721	2.15e-05	0.000333341	Yes
AT1G59700	glutathione S-transferase TAU 16	ATGSTU16	-1.21667	4.12e-06	0.000112019	Yes
AT2G43340	Protein of unknown function (DUF1685)	NA	-1.21155	3e-05	0.000418533	Yes
AT3G52740	unknown protein; BEST Arabidopsis thaliana protein match is: unknown protein (TAIR:AT3G44450.1); Has 65 Blast hits to 65 proteins in 13 species: Archae - 0; Bacteria - 0; Metazoa - 0; Fungi - 0; Plants - 65; Viruses - 0; Other Eukaryotes - 0 (source: NCBI BLink).	NA	-1.21122	7.08e-07	4.17e-05	Yes
AT1G72180	Leucine-rich receptor-like protein kinase family protein	NA	-1.20498	2.88e-06	8.87e-05	Yes
AT2G32290	beta-amylase 6	BAM6	-1.20495	1.81e-06	6.9e-05	Yes
AT2G02070	indeterminate(ID)-domain 5	AtIDD5	-1.20443	0.00016154	0.0013632	Yes
AT5G65380	MATE efflux family protein	NA	-1.20386	0.00033528	0.0023368	Yes
AT2G42750	DNAJ heat shock N-terminal domain-containing protein	NA	-1.20136	9.69e-05	0.00093867	Yes
AT4G26530	Aldolase superfamily protein	AtFBA5	-1.20033	2.89e-07	2.68e-05	Yes
AT2G45180	Bifunctional inhibitor/lipid-transfer protein/seed storage 2S albumin superfamily protein	NA	-1.20013	0.000115266	0.00106339	Yes
AT2G22170	Lipase/lipooxygenase, PLAT/LH2 family protein	PLAT2	-1.20003	0.000160619	0.00135794	Yes
AT4G28560	ROP-interactive CRIB motif-containing protein 7	RIC7	-1.19869	1.14e-06	5.35e-05	Yes
AT3G22120	cell wall-plasma membrane linker protein	CWLP	-1.1977	3.41e-05	0.000456002	Yes
AT3G53920	RNApolymerase sigma-subunit C	SIG3	-1.1976	1.15e-05	0.000215105	Yes
AT1G69480	EXS (ERD1/XPR1/SYG1) family protein	NA	-1.19536	3.65e-05	0.000476542	Yes
AT1G49650	alpha/beta-Hydrolases superfamily protein	NA	-1.19412	2.78e-05	0.000396587	Yes
AT4G15450	Senescence/dehydration-associated protein-related	NA	-1.19268	2.46e-05	0.00036367	Yes
AT4G27520	early nodulin-like protein 2	AtENODL2	-1.19215	4.54e-07	3.47e-05	Yes
AT1G60000	RNA-binding (RRM/RBD/RNP motifs) family protein	NA	-1.19202	1.24e-07	1.88e-05	Yes
AT5G62140	unknown protein; FUNCTIONS IN: molecular_function unknown; INVOLVED IN: biological_process unknown; LOCATED IN: chloroplast; EXPRESSED IN: 19 plant structures; EXPRESSED DURING: 13 growth stages; Has 60 Blast hits to 60 proteins in 24 species: Archae - 0; Bacteria - 14; Metazoa - 0; Fungi - 0; Plants - 45; Viruses - 0; Other Eukaryotes - 1 (source: NCBI BLink).	NA	-1.19077	1.13e-05	0.000213094	Yes
AT4G34220	Leucine-rich repeat protein kinase family protein	NA	-1.19071	4.68e-06	0.000120249	Yes
AT4G35770	Rhodanese/Cell cycle control phosphatase superfamily protein	ATSEN1	-1.18986	0.00110059	0.00582124	Yes
AT3G61898	unknown protein; FUNCTIONS IN: molecular_function unknown; INVOLVED IN: biological_process unknown; LOCATED IN: mitochondrion; Has 35333 Blast hits to 34131 proteins in 2444 species: Archae - 798; Bacteria - 22429; Metazoa - 974; Fungi - 991; Plants - 531; Viruses - 0; Other Eukaryotes - 9610 (source: NCBI BLink).	NA	-1.18836	5.54e-06	0.000133779	Yes
AT2G06255	ELF4-like 3	ELF4-L3	-1.18776	1.92e-05	0.000306402	Yes
AT4G09500	UDP-Glycosyltransferase superfamily protein	NA	-1.18765	0.000144723	0.00126243	Yes
AT3G02690	nodulin MtN21 /EamA-like transporter family protein	NA	-1.18756	5.28e-06	0.000130024	Yes
AT3G57520	seed imbibition 2	AtSIP2	-1.18603	6.29e-07	4.02e-05	Yes
AT2G41870	Remorin family protein	NA	-1.18537	3.12e-06	9.32e-05	Yes
AT1G74090	desulfo-glucosinolate sulfotransferase 18	ATSOT18	-1.18501	0.000121287	0.00110633	Yes
AT1G30530	UDP-glucosyl transferase 78D1	UGT78D1	-1.18202	8.06e-07	4.46e-05	Yes
AT5G03670	unknown protein; BEST Arabidopsis thaliana protein match is: unknown protein (TAIR:AT2G36420.1); Has 700 Blast hits to 624 proteins in 104 species: Archae - 0; Bacteria - 18; Metazoa - 333; Fungi - 60; Plants - 73; Viruses - 24; Other Eukaryotes - 192 (source: NCBI BLink).	TRM28	-1.17867	1.21e-07	1.86e-05	Yes
AT4G14540	nuclear factor Y, subunit B3	NF-YB3	-1.17863	6.15e-05	0.000683365	Yes
AT5G54250	cyclic nucleotide-gated cation channel 4	ATCNGC4	-1.17717	1.31e-05	0.00023569	Yes
AT1G13930	Involved in response to salt stress. Knockout mutants are hypersensitive to salt stress.	NA	-1.17632	0.000122311	0.0011137	Yes
AT4G26150	cytokinin-responsive gata factor 1	CGA1	-1.17569	0.000228559	0.00175267	Yes
AT3G05936	unknown protein; FUNCTIONS IN: molecular_function unknown; INVOLVED IN: biological_process unknown; LOCATED IN: cellular_component unknown; Has 30201 Blast hits to 17322 proteins in 780 species: Archae - 12; Bacteria - 1396; Metazoa - 17338; Fungi - 3422; Plants - 5037; Viruses - 0; Other Eukaryotes - 2996 (source: NCBI BLink).	NA	-1.17465	0.000106913	0.00100949	Yes
AT3G17040	high chlorophyll fluorescent 107	HCF107	-1.17306	5.04e-05	0.000600042	Yes
AT4G18570	Tetratricopeptide repeat (TPR)-like superfamily protein	NA	-1.17197	2.77e-05	0.000395818	Yes
AT1G64390	glycosyl hydrolase 9C2	AtGH9C2	-1.1717	0.000477557	0.00307403	Yes
AT4G36110	SAUR-like auxin-responsive protein family	SAUR9	-1.16479	0.000351346	0.00243056	Yes
AT1G49010	Duplicated homeodomain-like superfamily protein	NA	-1.16469	9.95e-05	0.000957432	Yes
AT4G15810	P-loop containing nucleoside triphosphate hydrolases superfamily protein	NA	-1.16397	2.95e-07	2.71e-05	Yes
AT3G11590	unknown protein; LOCATED IN: plasma membrane; EXPRESSED IN: 22 plant structures; EXPRESSED DURING: 13 growth stages; BEST Arabidopsis thaliana protein match is: unknown protein (TAIR:AT5G22310.1); Has 22320 Blast hits to 15179 proteins in 1213 species: Archae - 372; Bacteria - 2307; Metazoa - 10906; Fungi - 1700; Plants - 1146; Viruses - 65; Other Eukaryotes - 5824 (source: NCBI BLink).	NA	-1.16261	0.000387717	0.00261671	Yes
AT1G57590	Pectinacetylesterase family protein	NA	-1.16216	0.000207035	0.00163606	Yes
AT2G29970	Double Clp-N motif-containing P-loop nucleoside triphosphate hydrolases superfamily protein	SMXL7	-1.16052	8.32e-06	0.000172442	Yes
AT1G19150	photosystem I light harvesting complex gene 6	LHCA2*1	-1.15915	2.19e-06	7.69e-05	Yes
AT3G48530	SNF1-related protein kinase regulatory subunit gamma 1	KING1	-1.15842	0.000181449	0.00148368	Yes
AT5G27150	Na+/H+ exchanger 1	AT-NHX1	-1.15794	5.71e-05	0.000650097	Yes
AT4G35100	plasma membrane intrinsic protein 3	PIP2;7	-1.1565	6.85e-06	0.000152713	Yes
AT2G35070	unknown protein; FUNCTIONS IN: molecular_function unknown; INVOLVED IN: pollen tube development, pollen development; LOCATED IN: mitochondrion; BEST Arabidopsis thaliana protein match is: Protein of unknown function (DUF1640) (TAIR:AT2G35090.1); Has 62 Blast hits to 62 proteins in 11 species: Archae - 0; Bacteria - 0; Metazoa - 0; Fungi - 0; Plants - 62; Viruses - 0; Other Eukaryotes - 0 (source:…	NA	-1.15616	0.000972027	0.00528371	Yes
AT2G19780	Leucine-rich repeat (LRR) family protein	NA	-1.15423	2.53e-07	2.51e-05	Yes
AT5G43850	RmlC-like cupins superfamily protein	ARD4	-1.1542	3.08e-06	9.25e-05	Yes
AT2G45900	Phosphatidylinositol N-acetyglucosaminlytransferase subunit P-related	TRM13	-1.15391	0.000373431	0.00254083	Yes
AT1G21790	TRAM, LAG1 and CLN8 (TLC) lipid-sensing domain containing protein	NA	-1.15322	5.09e-05	0.000603651	Yes
AT2G44940	Integrase-type DNA-binding superfamily protein	NA	-1.15277	0.000207623	0.0016392	Yes
AT3G62410	CP12 domain-containing protein 2	CP12	-1.15111	8.22e-07	4.47e-05	Yes
AT1G21410	F-box/RNI-like superfamily protein	SKP2A	-1.15109	0.000243334	0.00183821	Yes
AT3G23410	fatty alcohol oxidase 3	ATFAO3	-1.15022	3.4e-07	2.94e-05	Yes
AT3G25500	formin homology 1	AFH1	-1.15005	0.000185061	0.00150797	Yes
AT1G71710	DNAse I-like superfamily protein	NA	-1.14999	1.81e-06	6.9e-05	Yes
AT5G07690	myb domain protein 29	ATMYB29	-1.14988	0.000228036	0.00174969	Yes
AT2G45560	cytochrome P450, family 76, subfamily C, polypeptide 1	CYP76C1	-1.1491	6.09e-06	0.000141598	Yes
AT2G34310	unknown protein; FUNCTIONS IN: molecular_function unknown; INVOLVED IN: biological_process unknown; LOCATED IN: cellular_component unknown; EXPRESSED IN: 24 plant structures; EXPRESSED DURING: 13 growth stages; BEST Arabidopsis thaliana protein match is: unknown protein (TAIR:AT1G29530.1); Has 1236 Blast hits to 680 proteins in 89 species: Archae - 0; Bacteria - 0; Metazoa - 473; Fungi - 0; Plant…	NA	-1.14452	2.02e-06	7.32e-05	Yes
AT5G22640	MORN (Membrane Occupation and Recognition Nexus) repeat-containing protein	emb1211	-1.14385	1.67e-06	6.63e-05	Yes
AT4G25910	NFU domain protein 3	ATCNFU3	-1.14323	2.86e-06	8.87e-05	Yes
AT4G01070	UDP-Glycosyltransferase superfamily protein	GT72B1	-1.14309	1.37e-05	0.000243116	Yes
AT3G04140	Ankyrin repeat family protein	NA	-1.14304	5.77e-08	1.33e-05	Yes
AT4G16190	Papain family cysteine protease	NA	-1.142	1.89e-07	2.27e-05	Yes
AT3G15850	fatty acid desaturase 5	ADS3	-1.14182	5.43e-05	0.000630046	Yes
AT3G47620	TEOSINTE BRANCHED, cycloidea and PCF (TCP) 14	AtTCP14	-1.14073	1.91e-08	8.57e-06	Yes
AT3G50440	methyl esterase 10	ATMES10	-1.14025	2.56e-05	0.000374811	Yes
AT1G60800	NSP-interacting kinase 3	AtNIK3	-1.14005	4.34e-07	3.35e-05	Yes
AT5G35480	unknown protein; Has 1807 Blast hits to 1807 proteins in 277 species: Archae - 0; Bacteria - 0; Metazoa - 736; Fungi - 347; Plants - 385; Viruses - 0; Other Eukaryotes - 339 (source: NCBI BLink).	NA	-1.13817	0.000152737	0.00131187	Yes
AT2G32560	F-box family protein	NA	-1.13807	8.54e-06	0.000175605	Yes
AT2G21320	B-box zinc finger family protein	BBX18	-1.13415	4.79e-05	0.000578985	Yes
AT5G67385	Phototropic-responsive NPH3 family protein	NA	-1.13337	1.33e-05	0.000238003	Yes
AT1G60260	beta glucosidase 5	BGLU5	-1.13245	0.000139228	0.00122676	Yes
AT5G13140	Pollen Ole e 1 allergen and extensin family protein	NA	-1.13096	0.00116943	0.00609328	Yes
AT1G73870	B-box type zinc finger protein with CCT domain	BBX16	-1.13018	0.00149063	0.00736529	Yes
AT4G12970	stomagen	EPFL9	-1.12879	4.28e-06	0.000114557	Yes
AT1G75370	Sec14p-like phosphatidylinositol transfer family protein	NA	-1.12582	2.67e-05	0.000386545	Yes
AT5G57180	chloroplast import apparatus 2	CIA2	-1.12356	0.000581868	0.00355886	Yes
AT2G24540	Galactose oxidase/kelch repeat superfamily protein	AFR	-1.12331	0.000103758	0.000987113	Yes
AT5G60890	myb domain protein 34	ATMYB34	-1.12266	4.41e-06	0.00011678	Yes
AT4G23890	unknown protein; FUNCTIONS IN: molecular_function unknown; INVOLVED IN: biological_process unknown; LOCATED IN: chloroplast thylakoid membrane, chloroplast; EXPRESSED IN: 22 plant structures; EXPRESSED DURING: 13 growth stages; CONTAINS InterPro DOMAIN/s: Protein of unknown function DUF3252 (InterPro:IPR021659); Has 287 Blast hits to 287 proteins in 81 species: Archae - 0; Bacteria - 118; Metazoa…	CRR31	-1.12131	7.17e-06	0.000157015	Yes
AT3G47500	cycling DOF factor 3	CDF3	-1.11931	2.36e-06	7.96e-05	Yes
AT1G05070	Protein of unknown function (DUF1068)	NA	-1.11862	7.32e-07	4.26e-05	Yes
AT1G44446	Pheophorbide a oxygenase family protein with Rieske [2Fe-2S] domain	ATCAO	-1.11213	0.000318302	0.00224721	Yes
AT4G27820	beta glucosidase 9	BGLU9	-1.11178	1.29e-07	1.9e-05	Yes
AT3G03770	Leucine-rich repeat protein kinase family protein	NA	-1.11168	4.7e-05	0.000571225	Yes
AT4G17090	chloroplast beta-amylase	AtBAM3	-1.10921	0.000144809	0.00126262	Yes
AT1G34210	somatic embryogenesis receptor-like kinase 2	ATSERK2	-1.10868	2.34e-05	0.000350774	Yes
AT1G13740	ABI five binding protein 2	AFP2	-1.1083	6.06e-05	0.000676822	Yes
AT1G11720	starch synthase 3	ATSS3	-1.10814	3.89e-05	0.000498841	Yes
AT5G59580	UDP-glucosyl transferase 76E1	UGT76E1	-1.10532	0.00116533	0.00607801	Yes
AT1G65010	Plant protein of unknown function (DUF827)	NA	-1.10451	1.28e-05	0.000231628	Yes
AT5G44490	FBD, F-box, Skp2-like and Leucine Rich Repeat domains containing protein	NA	-1.10393	0.000315221	0.00223153	Yes
AT3G49220	Plant invertase/pectin methylesterase inhibitor superfamily	NA	-1.10369	0.000851481	0.00477169	Yes
AT3G14720	MAP kinase 19	ATMPK19	-1.10284	2.25e-06	7.79e-05	Yes
AT3G11470	4'-phosphopantetheinyl transferase superfamily	NA	-1.10271	0.000122771	0.00111632	Yes
AT5G01740	Nuclear transport factor 2 (NTF2) family protein	NA	-1.1003	0.000221797	0.00171504	Yes
AT5G49740	ferric reduction oxidase 7	ATFRO7	-1.10025	0.00132114	0.00669386	Yes
AT1G55360	Protein of Unknown Function (DUF239)	NA	-1.1	0.000103814	0.00098728	Yes
AT1G08570	atypical CYS HIS rich thioredoxin 4	ACHT4	-1.09928	0.000146038	0.00126906	Yes
AT1G49720	abscisic acid responsive element-binding factor 1	ABF1	-1.09752	0.000156837	0.00133426	Yes
AT1G73170	P-loop containing nucleoside triphosphate hydrolases superfamily protein	NA	-1.09672	1.09e-06	5.2e-05	Yes
AT3G11410	protein phosphatase 2CA	AHG3	-1.09626	1.69e-06	6.63e-05	Yes
AT1G24160	unknown protein; BEST Arabidopsis thaliana protein match is: unknown protein (TAIR:AT1G70100.3); Has 5230 Blast hits to 4162 proteins in 477 species: Archae - 30; Bacteria - 540; Metazoa - 2022; Fungi - 429; Plants - 280; Viruses - 32; Other Eukaryotes - 1897 (source: NCBI BLink).	NA	-1.09471	2.9e-06	8.92e-05	Yes
AT5G15740	O-fucosyltransferase family protein	NA	-1.09457	2.19e-05	0.000337954	Yes
AT5G44130	FASCICLIN-like arabinogalactan protein 13 precursor	FLA13	-1.09294	1.92e-06	7.14e-05	Yes
AT1G62560	flavin-monooxygenase glucosinolate S-oxygenase 3	FMO GS-OX3	-1.09194	0.00082994	0.0046783	Yes
AT1G07430	highly ABA-induced PP2C gene 2	AIP1	-1.08981	0.000167478	0.00139858	Yes
AT4G14760	kinase interacting (KIP1-like) family protein	NET1B	-1.08943	4.37e-06	0.000116426	Yes
AT4G37925	subunit NDH-M of NAD(P)H:plastoquinone dehydrogenase complex	NDH-M	-1.0882	9.61e-06	0.000191633	Yes
AT1G29430	SAUR-like auxin-responsive protein family	NA	-1.08584	0.000194888	0.00156442	Yes
AT2G37220	RNA-binding (RRM/RBD/RNP motifs) family protein	NA	-1.08365	1.85e-06	6.98e-05	Yes
AT1G05140	Peptidase M50 family protein	NA	-1.08361	1.89e-06	7.08e-05	Yes
AT3G19100	Protein kinase superfamily protein	NA	-1.08246	1.67e-05	0.000277009	Yes
AT1G22160	Protein of unknown function (DUF581)	NA	-1.08104	0.000394769	0.002656	Yes
AT5G43860	chlorophyllase 2	ATCLH2	-1.08078	5.06e-06	0.000126361	Yes
AT4G21930	Protein of unknown function, DUF584	NA	-1.08048	1.9e-05	0.000304578	Yes
AT3G50750	BES1/BZR1 homolog 1	BEH1	-1.08039	0.000425339	0.00281271	Yes
AT2G34430	light-harvesting chlorophyll-protein complex II subunit B1	LHB1B1	-1.07752	0.000111098	0.0010334	Yes
AT4G16140	proline-rich family protein	NA	-1.07716	0.000214399	0.00167534	Yes
AT4G22200	potassium transport 2/3	AKT2	-1.07664	2.64e-06	8.42e-05	Yes
AT4G03150	unknown protein; FUNCTIONS IN: molecular_function unknown; INVOLVED IN: biological_process unknown; LOCATED IN: chloroplast; EXPRESSED IN: 20 plant structures; EXPRESSED DURING: 13 growth stages; Has 30201 Blast hits to 17322 proteins in 780 species: Archae - 12; Bacteria - 1396; Metazoa - 17338; Fungi - 3422; Plants - 5037; Viruses - 0; Other Eukaryotes - 2996 (source: NCBI BLink).	NA	-1.07624	3.51e-06	0.00010036	Yes
AT3G20680	Domain of unknown function (DUF1995)	NA	-1.07478	3.05e-05	0.000423977	Yes
AT1G15100	RING-H2 finger A2A	RHA2A	-1.07364	0.000155296	0.0013268	Yes
AT3G14210	epithiospecifier modifier 1	ESM1	-1.0726	0.00010405	0.000988433	Yes
AT5G50450	HCP-like superfamily protein with MYND-type zinc finger	NA	-1.07251	0.00117795	0.00612286	Yes
AT1G50840	polymerase gamma 2	POLGAMMA2	-1.07116	7.8e-06	0.000166028	Yes
AT4G02630	Protein kinase superfamily protein	NA	-1.0667	1.07e-05	0.000205834	Yes
AT1G10760	Pyruvate phosphate dikinase, PEP/pyruvate binding domain	GWD	-1.06628	4.32e-06	0.000115271	Yes
AT4G00165	Bifunctional inhibitor/lipid-transfer protein/seed storage 2S albumin superfamily protein	NA	-1.06502	7.42e-06	0.000161424	Yes
AT5G28300	Duplicated homeodomain-like superfamily protein	AtGT2L	-1.06455	7.23e-05	0.000765556	Yes
AT3G05180	GDSL-like Lipase/Acylhydrolase superfamily protein	NA	-1.06453	0.00020847	0.00164489	Yes
AT1G49470	Family of unknown function (DUF716)	NA	-1.06363	0.000872958	0.00486571	Yes
AT1G26770	expansin A10	AT-EXP10	-1.0636	0.000223539	0.00172439	Yes
AT5G47610	RING/U-box superfamily protein	NA	-1.06275	0.000218697	0.00169868	Yes
AT4G16750	Integrase-type DNA-binding superfamily protein	NA	-1.0627	2.47e-05	0.00036367	Yes
AT4G08920	cryptochrome 1	ATCRY1	-1.05967	0.000544983	0.00338682	Yes
AT4G30960	SOS3-interacting protein 3	ATCIPK6	-1.05898	6.73e-07	4.09e-05	Yes
AT5G45650	subtilase family protein	NA	-1.05879	2.14e-05	0.000332784	Yes
AT1G19570	dehydroascorbate reductase	ATDHAR1	-1.0583	1.8e-07	2.2e-05	Yes
AT2G39250	Integrase-type DNA-binding superfamily protein	SNZ	-1.05696	0.00037612	0.00255613	Yes
AT2G23600	acetone-cyanohydrin lyase	ACL	-1.05676	0.000271437	0.00199182	Yes
AT1G16320	Uncharacterized conserved protein (DUF2358)	NA	-1.05664	3.59e-06	0.000101645	Yes
AT3G11090	LOB domain-containing protein 21	LBD21	-1.05606	0.000113947	0.00105309	Yes
AT5G52780	Protein of unknown function (DUF3464)	NA	-1.0537	1.68e-05	0.000277009	Yes
AT5G54300	Protein of unknown function (DUF761)	NA	-1.05325	2.08e-06	7.47e-05	Yes
AT3G15095	unknown protein; FUNCTIONS IN: molecular_function unknown; INVOLVED IN: biological_process unknown; LOCATED IN: chloroplast; EXPRESSED IN: 22 plant structures; EXPRESSED DURING: 13 growth stages; Has 9762 Blast hits to 6439 proteins in 764 species: Archae - 77; Bacteria - 1339; Metazoa - 3211; Fungi - 718; Plants - 437; Viruses - 131; Other Eukaryotes - 3849 (source: NCBI BLink).	HCF243	-1.05303	8.23e-07	4.47e-05	Yes
AT1G66350	RGA-like 1	RGL	-1.05261	3.04e-05	0.000422832	Yes
AT1G42550	plastid movement impaired1	PMI1	-1.0526	2.28e-05	0.000343745	Yes
AT2G03420	unknown protein; Has 38 Blast hits to 38 proteins in 17 species: Archae - 0; Bacteria - 0; Metazoa - 0; Fungi - 0; Plants - 38; Viruses - 0; Other Eukaryotes - 0 (source: NCBI BLink).	NA	-1.05212	9.3e-06	0.000186382	Yes
AT3G08010	RNA binding	ATAB2	-1.05142	1.36e-06	5.85e-05	Yes
AT5G41050	Pollen Ole e 1 allergen and extensin family protein	NA	-1.04894	7.46e-06	0.00016215	Yes
AT5G54630	zinc finger protein-related	NA	-1.04742	5.13e-05	0.000606829	Yes
AT2G36380	pleiotropic drug resistance 6	ABCG34	-1.04548	0.000462406	0.00299737	Yes
AT1G31173	MIR167D; miRNA	MIR167D	-1.04455	0.000445441	0.00291218	Yes
AT5G67470	formin homolog 6	ATFH6	-1.0419	3.27e-05	0.000443857	Yes
AT1G14840	microtubule-associated proteins 70-4	ATMAP70-4	-1.04097	4.18e-05	0.000525996	Yes
AT5G24780	vegetative storage protein 1	ATVSP1	-1.04044	0.000145519	0.00126583	Yes
AT4G36970	Remorin family protein	NA	-1.04021	3.99e-05	0.000508805	Yes
AT3G44380	Late embryogenesis abundant (LEA) hydroxyproline-rich glycoprotein family	NA	-1.03883	3e-06	9.14e-05	Yes
AT4G09510	cytosolic invertase 2	A/N-InvI	-1.03853	3.06e-05	0.000424432	Yes
AT2G29360	NAD(P)-binding Rossmann-fold superfamily protein	NA	-1.03711	1.95e-07	2.3e-05	Yes
AT3G54890	photosystem I light harvesting complex gene 1	LHCA1	-1.03683	5.08e-05	0.00060287	Yes
AT5G24150	FAD/NAD(P)-binding oxidoreductase family protein	SQE5	-1.03485	0.000271309	0.00199145	Yes
AT1G18460	alpha/beta-Hydrolases superfamily protein	NA	-1.03458	0.00108138	0.00574899	Yes
AT5G65470	O-fucosyltransferase family protein	NA	-1.03296	5.09e-07	3.67e-05	Yes
AT5G24490	30S ribosomal protein, putative	NA	-1.03283	4.56e-05	0.000560778	Yes
AT4G38430	rho guanyl-nucleotide exchange factor 1	ATROPGEF1	-1.03258	1.17e-05	0.000218719	Yes
AT1G20450	Dehydrin family protein	ERD10	-1.03235	0.000319652	0.00225367	Yes
AT3G52500	Eukaryotic aspartyl protease family protein	NA	-1.03119	4.54e-05	0.000559103	Yes
AT4G24660	homeobox protein 22	ATHB22	-1.02954	2.32e-06	7.92e-05	Yes
AT1G11840	glyoxalase I homolog	ATGLX1	-1.02757	7.82e-05	0.000808412	Yes
AT3G27170	chloride channel B	ATCLC-B	-1.02741	5.65e-06	0.000134907	Yes
AT3G06035	Glycoprotein membrane precursor GPI-anchored	NA	-1.02469	5.23e-05	0.00061424	Yes
AT1G78100	F-box family protein	AUF1	-1.0236	3.07e-06	9.24e-05	Yes
AT3G17840	receptor-like kinase 902	RLK902	-1.02253	0.000287851	0.00207888	Yes
AT1G26560	beta glucosidase 40	BGLU40	-1.02201	6.56e-05	0.000718727	Yes
AT5G63780	RING/FYVE/PHD zinc finger superfamily protein	SHA1	-1.02113	8.15e-07	4.47e-05	Yes
AT2G18940	Tetratricopeptide repeat (TPR)-like superfamily protein	NA	-1.02106	7.48e-07	4.3e-05	Yes
AT3G56630	cytochrome P450, family 94, subfamily D, polypeptide 2	CYP94D2	-1.02081	3.12e-06	9.32e-05	Yes
AT1G64860	sigma factor A	RPOD1	-1.02003	0.000299862	0.00214924	Yes
AT3G20300	Protein of unknown function (DUF3537)	NA	-1.01977	0.000137441	0.00121523	Yes
AT2G29630	thiaminC	PY	-1.01939	3.2e-05	0.000436686	Yes
AT2G40460	Major facilitator superfamily protein	NA	-1.01792	0.000364761	0.00249231	Yes
AT4G26520	Aldolase superfamily protein	AtFBA7	-1.01756	4.08e-07	3.25e-05	Yes
AT5G16290	VALINE-TOLERANT 1	VAT1	-1.01752	9.89e-08	1.65e-05	Yes
AT5G04810	pentatricopeptide (PPR) repeat-containing protein	NA	-1.01738	5.23e-05	0.00061424	Yes
AT1G65920	Regulator of chromosome condensation (RCC1) family with FYVE zinc finger domain	NA	-1.01607	3.48e-06	9.99e-05	Yes
AT2G22240	myo-inositol-1-phosphate synthase 2	ATIPS2	-1.01592	9.14e-05	0.000899011	Yes
AT4G24760	alpha/beta-Hydrolases superfamily protein	NA	-1.0156	2.2e-06	7.69e-05	Yes
AT4G32980	homeobox gene 1	ATH1	-1.01243	4.1e-05	0.000519619	Yes
AT5G42030	ABL interactor-like protein 4	ABIL4	-1.01235	1.7e-06	6.66e-05	Yes
AT1G01250	Integrase-type DNA-binding superfamily protein	NA	-1.012	9.68e-07	4.8e-05	Yes
AT1G29910	chlorophyll A/B binding protein 3	AB180	-1.01173	0.000557767	0.0034456	Yes
AT4G27440	protochlorophyllide oxidoreductase B	PORB	-1.01103	0.000636559	0.00381847	Yes
AT1G31120	K+ uptake permease 10	KUP10	-1.01071	4.52e-06	0.000118663	Yes
AT3G14067	Subtilase family protein	NA	-1.00908	1.35e-06	5.85e-05	Yes
AT2G39681	TAS2; other RNA	TAS2	-1.00901	0.000144739	0.00126243	Yes
AT5G52280	Myosin heavy chain-related protein	NA	-1.00858	0.000173748	0.00143612	Yes
AT4G12320	cytochrome P450, family 706, subfamily A, polypeptide 6	CYP706A6	-1.00789	2.37e-06	8e-05	Yes
AT1G12330	unknown protein; INVOLVED IN: biological_process unknown; LOCATED IN: chloroplast; EXPRESSED IN: 21 plant structures; EXPRESSED DURING: 12 growth stages; BEST Arabidopsis thaliana protein match is: unknown protein (TAIR:AT5G12900.1); Has 249 Blast hits to 249 proteins in 27 species: Archae - 0; Bacteria - 0; Metazoa - 7; Fungi - 14; Plants - 217; Viruses - 0; Other Eukaryotes - 11 (source: NCBI B…	NA	-1.00722	1.06e-05	0.000204489	Yes
AT4G15920	Nodulin MtN3 family protein	AtSWEET17	-1.00636	4.06e-06	0.000110949	Yes
AT4G21215	unknown protein; Has 35333 Blast hits to 34131 proteins in 2444 species: Archae - 798; Bacteria - 22429; Metazoa - 974; Fungi - 991; Plants - 531; Viruses - 0; Other Eukaryotes - 9610 (source: NCBI BLink).	NA	-1.00553	1.05e-05	0.000202842	Yes
AT2G42200	squamosa promoter binding protein-like 9	AtSPL9	-1.00349	6.46e-06	0.000146665	Yes
AT2G41705	camphor resistance CrcB family protein	NA	-1.0009	5.75e-05	0.000653279	Yes
AT1G43160	related to AP2 6	RAP2.6	-1.0007	7.04e-06	0.000155327	Yes
AT4G33630	Protein of unknown function (DUF3506)	EX1	-1.00052	7.4e-05	0.000778565	Yes
AT5G65280	GCR2-like 1	GCL1	-0.998501	0.000870246	0.00485478	Yes
AT1G69295	plasmodesmata callose-binding protein 4	PDCB4	-0.996787	5e-05	0.000598092	Yes
AT2G23430	Cyclin-dependent kinase inhibitor family protein	ICK1	-0.99581	0.000695759	0.00408928	Yes
AT2G16367	Encodes a defensin-like (DEFL) family protein.	NA	-0.995712	8.16e-05	0.000830383	Yes
AT5G24165	unknown protein; FUNCTIONS IN: molecular_function unknown; INVOLVED IN: biological_process unknown; LOCATED IN: chloroplast; EXPRESSED IN: 22 plant structures; EXPRESSED DURING: 13 growth stages; BEST Arabidopsis thaliana protein match is: unknown protein (TAIR:AT4G23885.1); Has 30201 Blast hits to 17322 proteins in 780 species: Archae - 12; Bacteria - 1396; Metazoa - 17338; Fungi - 3422; Plants …	NA	-0.995344	2.58e-05	0.000377421	Yes
AT2G33860	Transcriptional factor B3 family protein / auxin-responsive factor AUX/IAA-related	ARF3	-0.994675	3.04e-06	9.22e-05	Yes
AT1G79270	evolutionarily conserved C-terminal region 8	ECT8	-0.994572	2.96e-05	0.000415737	Yes
AT4G34920	PLC-like phosphodiesterases superfamily protein	NA	-0.994395	7.22e-05	0.000765197	Yes
AT2G27820	prephenate dehydratase 1	ADT3	-0.99346	0.000179837	0.00147329	Yes
AT1G22570	Major facilitator superfamily protein	NA	-0.993432	0.000522858	0.00328878	Yes
AT5G65830	receptor like protein 57	ATRLP57	-0.993249	0.000500766	0.00318385	Yes
AT3G03480	acetyl CoA:(Z)-3-hexen-1-ol acetyltransferase	CHAT	-0.993247	5.02e-05	0.000599106	Yes
AT3G23810	S-adenosyl-l-homocysteine (SAH) hydrolase 2	ATSAHH2	-0.992525	0.000165567	0.00138669	Yes
AT2G46690	SAUR-like auxin-responsive protein family	NA	-0.99077	0.000266891	0.00196783	Yes
AT2G05790	O-Glycosyl hydrolases family 17 protein	NA	-0.990327	2.04e-05	0.000322059	Yes
AT2G43530	Scorpion toxin-like knottin superfamily protein	NA	-0.989823	5.18e-05	0.000610503	Yes
AT5G45610	protein dimerizations	SUV2	-0.9896	5.68e-05	0.000648645	Yes
AT5G03555	permease, cytosine/purines, uracil, thiamine, allantoin family protein	AtNCS1	-0.989296	1.19e-05	0.000221392	Yes
AT5G27320	alpha/beta-Hydrolases superfamily protein	ATGID1C	-0.989223	6.85e-05	0.000735559	Yes
AT2G47450	chloroplast signal recognition particle component (CAO)	CAO	-0.988902	0.000462163	0.00299654	Yes
AT2G35700	ERF family protein 38	ATERF38	-0.983269	4.3e-06	0.000114965	Yes
AT5G48590	Protein of unknown function (DUF760)	NA	-0.981936	0.000136474	0.00120949	Yes
AT2G35940	BEL1-like homeodomain 1	BLH1	-0.981353	1.42e-05	0.000247884	Yes
AT2G35960	NDR1/HIN1-like 12	NHL12	-0.981227	0.000191796	0.00154492	Yes
AT2G01850	endoxyloglucan transferase A3	ATXTH27	-0.980755	0.00119097	0.00617879	Yes
AT1G51080	unknown protein; FUNCTIONS IN: molecular_function unknown; INVOLVED IN: biological_process unknown; LOCATED IN: chloroplast; EXPRESSED IN: 15 plant structures; EXPRESSED DURING: 11 growth stages; Has 101 Blast hits to 98 proteins in 44 species: Archae - 0; Bacteria - 0; Metazoa - 38; Fungi - 10; Plants - 27; Viruses - 0; Other Eukaryotes - 26 (source: NCBI BLink).	NA	-0.980679	6.48e-07	4.04e-05	Yes
AT5G50950	FUMARASE 2	FUM2	-0.980369	3.75e-05	0.000484993	Yes
AT3G54140	peptide transporter 1	ATPTR1	-0.980313	4.77e-05	0.000577725	Yes
AT4G17340	tonoplast intrinsic protein 2;2	DELTA-TIP2	-0.978666	8.16e-05	0.000830383	Yes
AT1G15410	aspartate-glutamate racemase family	NA	-0.97857	2.44e-06	8.1e-05	Yes
AT3G22150	Tetratricopeptide repeat (TPR)-like superfamily protein	NA	-0.978298	2.98e-06	9.1e-05	Yes
AT1G79720	Eukaryotic aspartyl protease family protein	NA	-0.977757	2.32e-06	7.92e-05	Yes
AT1G52770	Phototropic-responsive NPH3 family protein	NA	-0.97708	2.65e-06	8.42e-05	Yes
AT1G01860	Ribosomal RNA adenine dimethylase family protein	PFC1	-0.976989	2.01e-06	7.3e-05	Yes
AT4G32290	Core-2/I-branching beta-1,6-N-acetylglucosaminyltransferase family protein	NA	-0.975332	6.81e-05	0.000733163	Yes
AT1G76590	PLATZ transcription factor family protein	NA	-0.97512	6.02e-06	0.000140264	Yes
AT5G43700	AUX/IAA transcriptional regulator family protein	ATAUX2-11	-0.975057	0.000205751	0.00162935	Yes
AT3G53460	chloroplast RNA-binding protein 29	CP29	-0.974705	0.00010972	0.00102723	Yes
AT1G26920	unknown protein; BEST Arabidopsis thaliana protein match is: unknown protein (TAIR:AT1G69760.1); Has 47 Blast hits to 47 proteins in 13 species: Archae - 0; Bacteria - 0; Metazoa - 0; Fungi - 7; Plants - 34; Viruses - 0; Other Eukaryotes - 6 (source: NCBI BLink).	NA	-0.973521	4.8e-05	0.000579524	Yes
AT1G75710	C2H2-like zinc finger protein	NA	-0.972988	1.03e-05	0.000201366	Yes
AT3G15354	SPA1-related 3	SPA3	-0.972246	0.000185822	0.00151322	Yes
AT3G03820	SAUR-like auxin-responsive protein family	SAUR29	-0.971477	7.77e-08	1.49e-05	Yes
AT2G05920	Subtilase family protein	NA	-0.970134	1.79e-05	0.000291572	Yes
AT5G54145	unknown protein; FUNCTIONS IN: molecular_function unknown; INVOLVED IN: biological_process unknown; LOCATED IN: endomembrane system; BEST Arabidopsis thaliana protein match is: unknown protein (TAIR:AT4G27657.1); Has 30201 Blast hits to 17322 proteins in 780 species: Archae - 12; Bacteria - 1396; Metazoa - 17338; Fungi - 3422; Plants - 5037; Viruses - 0; Other Eukaryotes - 2996 (source: NCBI BLin…	NA	-0.96985	0.00201539	0.00936062	Yes
AT1G01320	Tetratricopeptide repeat (TPR)-like superfamily protein	NA	-0.968324	3.1e-06	9.3e-05	Yes
AT5G66590	CAP (Cysteine-rich secretory proteins, Antigen 5, and Pathogenesis-related 1 protein) superfamily protein	NA	-0.967743	0.000743024	0.00429974	Yes
AT5G25590	Protein of unknown function (DUF630 and DUF632)	NA	-0.96774	0.000224627	0.00172969	Yes
AT5G65640	beta HLH protein 93	bHLH093	-0.96728	8.76e-06	0.000178722	Yes
AT4G34560	unknown protein; BEST Arabidopsis thaliana protein match is: unknown protein (TAIR:AT5G66440.1); Has 67 Blast hits to 66 proteins in 11 species: Archae - 0; Bacteria - 0; Metazoa - 0; Fungi - 0; Plants - 67; Viruses - 0; Other Eukaryotes - 0 (source: NCBI BLink).	NA	-0.96656	0.000217916	0.00169413	Yes
AT3G62660	galacturonosyltransferase-like 7	GATL7	-0.96493	1.57e-05	0.000264595	Yes
AT3G50840	Phototropic-responsive NPH3 family protein	NA	-0.963696	9.28e-05	0.000908955	Yes
AT1G62180	5'adenylylphosphosulfate reductase 2	35885	-0.96155	7.8e-05	0.000806903	Yes
AT1G06460	alpha-crystallin domain 32.1	ACD31.2	-0.961252	1e-05	0.000197358	Yes
AT1G35420	alpha/beta-Hydrolases superfamily protein	NA	-0.959239	1.57e-05	0.000265354	Yes
AT5G53880	unknown protein; FUNCTIONS IN: molecular_function unknown; INVOLVED IN: biological_process unknown; LOCATED IN: mitochondrion, plasma membrane; EXPRESSED IN: 23 plant structures; EXPRESSED DURING: 13 growth stages; Has 30201 Blast hits to 17322 proteins in 780 species: Archae - 12; Bacteria - 1396; Metazoa - 17338; Fungi - 3422; Plants - 5037; Viruses - 0; Other Eukaryotes - 2996 (source: NCBI BL…	NA	-0.957862	2.27e-06	7.83e-05	Yes
AT2G30600	BTB/POZ domain-containing protein	NA	-0.957733	0.000407985	0.00272509	Yes
AT3G11110	RING/U-box superfamily protein	NA	-0.954192	7.62e-05	0.00079461	Yes
AT4G16447	unknown protein; Has 30201 Blast hits to 17322 proteins in 780 species: Archae - 12; Bacteria - 1396; Metazoa - 17338; Fungi - 3422; Plants - 5037; Viruses - 0; Other Eukaryotes - 2996 (source: NCBI BLink).	NA	-0.952102	0.000452742	0.00295171	Yes
AT5G14970	unknown protein; BEST Arabidopsis thaliana protein match is: unknown protein (TAIR:AT2G14910.1); Has 579 Blast hits to 397 proteins in 95 species: Archae - 0; Bacteria - 294; Metazoa - 0; Fungi - 0; Plants - 86; Viruses - 0; Other Eukaryotes - 199 (source: NCBI BLink).	NA	-0.949805	7.86e-06	0.000166618	Yes
AT4G09590	NDR1/HIN1-like 22	NHL22	-0.949326	0.000763092	0.00438355	Yes
AT4G29190	Zinc finger C-x8-C-x5-C-x3-H type family protein	AtC3H49	-0.948081	3.98e-05	0.000508805	Yes
AT5G19730	Pectin lyase-like superfamily protein	NA	-0.94695	0.000110947	0.00103279	Yes
AT3G02830	zinc finger protein 1	PNT1	-0.946674	6.53e-07	4.05e-05	Yes
AT4G14870	secE/sec61-gamma protein transport protein	SECE1	-0.946195	3.39e-05	0.000453641	Yes
AT5G05690	Cytochrome P450 superfamily protein	CBB3	-0.945859	0.000315718	0.00223445	Yes
AT3G45900	Ribonuclease P protein subunit P38-related	NA	-0.945775	1.01e-05	0.000198699	Yes
AT1G60160	Potassium transporter family protein	NA	-0.945748	1.25e-06	5.62e-05	Yes
AT4G36360	beta-galactosidase 3	BGAL3	-0.944981	8.66e-05	0.000865688	Yes
AT1G52720	unknown protein; BEST Arabidopsis thaliana protein match is: unknown protein (TAIR:AT3G15630.1); Has 61 Blast hits to 61 proteins in 13 species: Archae - 0; Bacteria - 0; Metazoa - 0; Fungi - 0; Plants - 61; Viruses - 0; Other Eukaryotes - 0 (source: NCBI BLink).	NA	-0.94429	0.000131942	0.00117901	Yes
AT5G49980	auxin F-box protein 5	AFB5	-0.944171	0.000283945	0.0020568	Yes
AT4G27700	Rhodanese/Cell cycle control phosphatase superfamily protein	NA	-0.943155	8.2e-05	0.000831713	Yes
AT1G78670	gamma-glutamyl hydrolase 3	ATGGH3	-0.94298	7.6e-05	0.000793099	Yes
AT1G77740	phosphatidylinositol-4-phosphate 5-kinase 2	PIP5K2	-0.942384	0.00021854	0.00169796	Yes
AT3G19850	Phototropic-responsive NPH3 family protein	NA	-0.940592	0.000340057	0.00236596	Yes
AT5G46690	beta HLH protein 71	bHLH071	-0.940146	2.61e-05	0.000379519	Yes
AT1G76110	HMG (high mobility group) box protein with ARID/BRIGHT DNA-binding domain	NA	-0.939802	0.000129535	0.00116433	Yes
AT4G18140	SCP1-like small phosphatase 4b	SSP4b	-0.938632	0.00159079	0.00776093	Yes
AT1G07250	UDP-glucosyl transferase 71C4	UGT71C4	-0.937476	8.42e-05	0.000849089	Yes
AT5G60850	OBF binding protein 4	OBP4	-0.935336	5.83e-05	0.000660184	Yes
AT4G02770	photosystem I subunit D-1	PSAD-1	-0.93454	9.29e-06	0.000186382	Yes
AT5G61820	FUNCTIONS IN: molecular_function unknown; INVOLVED IN: biological_process unknown; LOCATED IN: vacuole; EXPRESSED IN: 24 plant structures; EXPRESSED DURING: 15 growth stages; CONTAINS InterPro DOMAIN/s: Stress up-regulated Nod 19 (InterPro:IPR011692); Has 30201 Blast hits to 17322 proteins in 780 species: Archae - 12; Bacteria - 1396; Metazoa - 17338; Fungi - 3422; Plants - 5037; Viruses - 0; Oth…	NA	-0.933938	0.000508053	0.00321833	Yes
AT5G50160	ferric reduction oxidase 8	ATFRO8	-0.933804	9e-05	0.000887044	Yes
AT1G80180	unknown protein; FUNCTIONS IN: molecular_function unknown; INVOLVED IN: biological_process unknown; LOCATED IN: plasma membrane; EXPRESSED IN: 21 plant structures; EXPRESSED DURING: 10 growth stages; BEST Arabidopsis thaliana protein match is: unknown protein (TAIR:AT1G15400.3); Has 30201 Blast hits to 17322 proteins in 780 species: Archae - 12; Bacteria - 1396; Metazoa - 17338; Fungi - 3422; Pla…	NA	-0.933636	0.000522558	0.00328769	Yes
AT5G13930	Chalcone and stilbene synthase family protein	ATCHS	-0.933098	0.000235265	0.00179505	Yes
AT3G08940	light harvesting complex photosystem II	LHCB4.2	-0.932826	0.0011816	0.00613939	Yes
AT1G66890	FUNCTIONS IN: molecular_function unknown; INVOLVED IN: biological_process unknown; LOCATED IN: chloroplast; EXPRESSED IN: 22 plant structures; EXPRESSED DURING: 13 growth stages; BEST Arabidopsis thaliana protein match is: 50S ribosomal protein-related (TAIR:AT5G16200.1); Has 36 Blast hits to 36 proteins in 7 species: Archae - 0; Bacteria - 0; Metazoa - 0; Fungi - 0; Plants - 36; Viruses - 0; Oth…	NA	-0.932218	0.00020895	0.00164685	Yes
AT1G51940	protein kinase family protein / peptidoglycan-binding LysM domain-containing protein	LYK3	-0.931893	0.000109649	0.00102697	Yes
AT5G41400	RING/U-box superfamily protein	NA	-0.931719	0.000178108	0.00146283	Yes
AT5G62670	H(+)-ATPase 11	AHA11	-0.931702	8.53e-05	0.000857058	Yes
AT1G18810	phytochrome kinase substrate-related	NA	-0.931251	2.01e-06	7.3e-05	Yes
AT3G48200	unknown protein; FUNCTIONS IN: molecular_function unknown; INVOLVED IN: biological_process unknown; LOCATED IN: endomembrane system; EXPRESSED IN: 21 plant structures; EXPRESSED DURING: 13 growth stages; Has 210 Blast hits to 148 proteins in 42 species: Archae - 0; Bacteria - 118; Metazoa - 0; Fungi - 0; Plants - 48; Viruses - 0; Other Eukaryotes - 44 (source: NCBI BLink).	NA	-0.930772	1.2e-06	5.49e-05	Yes
AT5G43980	plasmodesmata-located protein 1	PDLP1	-0.930286	4.88e-05	0.000587461	Yes
AT3G45140	lipoxygenase 2	ATLOX2	-0.929086	1.43e-05	0.000248089	Yes
AT4G01130	GDSL-like Lipase/Acylhydrolase superfamily protein	NA	-0.928984	0.000630815	0.00379368	Yes
AT5G57930	Arabidopsis thaliana protein of unknown function (DUF794)	APO2	-0.928882	9.8e-06	0.000194416	Yes
AT3G61920	unknown protein; FUNCTIONS IN: molecular_function unknown; INVOLVED IN: N-terminal protein myristoylation; LOCATED IN: cellular_component unknown; EXPRESSED IN: shoot, hypocotyl, root, egg cell; BEST Arabidopsis thaliana protein match is: unknown protein (TAIR:AT1G64700.1); Has 77 Blast hits to 77 proteins in 8 species: Archae - 0; Bacteria - 0; Metazoa - 0; Fungi - 0; Plants - 77; Viruses - 0; O…	NA	-0.928807	0.00108543	0.00575752	Yes
AT4G00710	BR-signaling kinase 3	BSK3	-0.928804	1.35e-05	0.000240271	Yes
AT1G19350	Brassinosteroid signalling positive regulator (BZR1) family protein	BES1	-0.92687	0.00189546	0.00891382	Yes
AT3G03990	alpha/beta-Hydrolases superfamily protein	NA	-0.926109	0.00077126	0.00441968	Yes
AT2G22430	homeobox protein 6	ATHB6	-0.924819	1.08e-05	0.000206524	Yes
AT5G54585	unknown protein; Has 30201 Blast hits to 17322 proteins in 780 species: Archae - 12; Bacteria - 1396; Metazoa - 17338; Fungi - 3422; Plants - 5037; Viruses - 0; Other Eukaryotes - 2996 (source: NCBI BLink).	NA	-0.923984	0.000129339	0.00116297	Yes
AT3G50685	unknown protein; Has 52 Blast hits to 46 proteins in 20 species: Archae - 0; Bacteria - 0; Metazoa - 0; Fungi - 0; Plants - 45; Viruses - 0; Other Eukaryotes - 7 (source: NCBI BLink).	NA	-0.923618	1.23e-05	0.000225174	Yes
AT3G12670	CTP synthase family protein	emb2742	-0.922487	5.51e-05	0.000637006	Yes
AT4G30180	sequence-specific DNA binding transcription factors;transcription regulators	NA	-0.921941	0.000704599	0.00412999	Yes
AT2G25900	Zinc finger C-x8-C-x5-C-x3-H type family protein	ATCTH	-0.921197	0.000842799	0.00473533	Yes
AT3G04760	Pentatricopeptide repeat (PPR-like) superfamily protein	NA	-0.920676	0.000534517	0.00334183	Yes
AT2G25130	ARM repeat superfamily protein	NA	-0.920505	3.32e-05	0.000446609	Yes
AT5G15970	stress-responsive protein (KIN2) / stress-induced protein (KIN2) / cold-responsive protein (COR6.6) / cold-regulated protein (COR6.6)	AtCor6.6	-0.919192	3.46e-05	0.000459448	Yes
AT3G50700	indeterminate(ID)-domain 2	AtIDD2	-0.917386	3.19e-05	0.000436535	Yes
AT2G39020	Acyl-CoA N-acyltransferases (NAT) superfamily protein	NA	-0.917077	0.000299024	0.00214502	Yes
AT5G24660	response to low sulfur 2	LSU2	-0.916313	0.000111293	0.00103448	Yes
AT5G02190	Eukaryotic aspartyl protease family protein	ATASP38	-0.915367	1.3e-05	0.000234802	Yes
AT5G64230	unknown protein; FUNCTIONS IN: molecular_function unknown; INVOLVED IN: biological_process unknown; LOCATED IN: endomembrane system; EXPRESSED IN: 9 plant structures; EXPRESSED DURING: 4 anthesis, petal differentiation and expansion stage; BEST Arabidopsis thaliana protein match is: unknown protein (TAIR:AT3G19920.1); Has 35333 Blast hits to 34131 proteins in 2444 species: Archae - 798; Bacteria …	NA	-0.914341	0.00115726	0.00604567	Yes
AT1G27480	alpha/beta-Hydrolases superfamily protein	NA	-0.914305	5.36e-05	0.000623497	Yes
AT2G28070	ABC-2 type transporter family protein	ABCG3	-0.914165	6.72e-05	0.000729009	Yes
AT3G01440	PsbQ-like 1	PnsL3	-0.912914	0.000193082	0.0015529	Yes
AT2G22540	K-box region and MADS-box transcription factor family protein	AGL22	-0.91241	0.000477938	0.00307572	Yes
AT1G23400	RNA-binding CRS1 / YhbY (CRM) domain-containing protein	ATCAF2	-0.911358	2.52e-06	8.19e-05	Yes
AT1G51400	Photosystem II 5 kD protein	NA	-0.910739	0.000488801	0.00312466	Yes
AT1G51570	Calcium-dependent lipid-binding (CaLB domain) plant phosphoribosyltransferase family protein	NA	-0.908774	1.51e-05	0.00025791	Yes
AT1G50290	unknown protein; Has 2 Blast hits to 2 proteins in 1 species: Archae - 0; Bacteria - 0; Metazoa - 0; Fungi - 0; Plants - 2; Viruses - 0; Other Eukaryotes - 0 (source: NCBI BLink).	NA	-0.908363	2.45e-05	0.000362918	Yes
AT2G15970	cold regulated 413 plasma membrane 1	ATCOR413-PM1	-0.906817	0.000177785	0.0014611	Yes
AT4G12310	cytochrome P450, family 706, subfamily A, polypeptide 5	CYP706A5	-0.906781	7.39e-05	0.000778565	Yes
AT2G29170	NAD(P)-binding Rossmann-fold superfamily protein	NA	-0.904943	7.59e-05	0.000792409	Yes
AT3G06868	unknown protein; FUNCTIONS IN: molecular_function unknown; INVOLVED IN: biological_process unknown; LOCATED IN: cellular_component unknown; BEST Arabidopsis thaliana protein match is: unknown protein (TAIR:AT5G49100.1); Has 30201 Blast hits to 17322 proteins in 780 species: Archae - 12; Bacteria - 1396; Metazoa - 17338; Fungi - 3422; Plants - 5037; Viruses - 0; Other Eukaryotes - 2996 (source: NC…	NA	-0.904551	1.36e-06	5.85e-05	Yes
AT5G52450	MATE efflux family protein	NA	-0.904051	5.56e-07	3.85e-05	Yes
AT1G10530	unknown protein; FUNCTIONS IN: molecular_function unknown; INVOLVED IN: N-terminal protein myristoylation; BEST Arabidopsis thaliana protein match is: unknown protein (TAIR:AT1G60010.1); Has 143 Blast hits to 143 proteins in 14 species: Archae - 0; Bacteria - 0; Metazoa - 0; Fungi - 0; Plants - 143; Viruses - 0; Other Eukaryotes - 0 (source: NCBI BLink).	NA	-0.903638	4.74e-07	3.54e-05	Yes
AT1G22630	unknown protein; LOCATED IN: chloroplast; EXPRESSED IN: 21 plant structures; EXPRESSED DURING: 13 growth stages; Has 87 Blast hits to 86 proteins in 34 species: Archae - 0; Bacteria - 13; Metazoa - 27; Fungi - 0; Plants - 40; Viruses - 0; Other Eukaryotes - 7 (source: NCBI BLink).	NA	-0.903467	9.41e-05	0.000918942	Yes
AT3G05800	AtBS1(activation-tagged BRI1 suppressor 1)-interacting factor 1	AIF1	-0.903048	0.000974691	0.00529597	Yes
AT2G43535	Scorpion toxin-like knottin superfamily protein	NA	-0.902722	1.5e-05	0.000256975	Yes
AT2G23840	HNH endonuclease	NA	-0.90142	4.58e-05	0.000560888	Yes
AT2G34490	cytochrome P450, family 710, subfamily A, polypeptide 2	CYP710A2	-0.899015	3.84e-05	0.000493635	Yes
AT5G13630	magnesium-chelatase subunit chlH, chloroplast, putative / Mg-protoporphyrin IX chelatase, putative (CHLH)	ABAR	-0.898812	0.000252517	0.00188775	Yes
AT4G29720	polyamine oxidase 5	ATPAO5	-0.898624	2.6e-05	0.000378202	Yes
AT4G18280	glycine-rich cell wall protein-related	NA	-0.898008	4.74e-05	0.00057532	Yes
AT1G13090	cytochrome P450, family 71, subfamily B, polypeptide 28	CYP71B28	-0.897384	2.64e-05	0.000382678	Yes
AT5G11420	Protein of unknown function, DUF642	NA	-0.896735	0.000163207	0.00137391	Yes
AT5G66580	unknown protein; FUNCTIONS IN: molecular_function unknown; INVOLVED IN: N-terminal protein myristoylation; LOCATED IN: cellular_component unknown; BEST Arabidopsis thaliana protein match is: unknown protein (TAIR:AT3G50800.1); Has 1807 Blast hits to 1807 proteins in 277 species: Archae - 0; Bacteria - 0; Metazoa - 736; Fungi - 347; Plants - 385; Viruses - 0; Other Eukaryotes - 339 (source: NCBI B…	NA	-0.895858	1.12e-05	0.000211685	Yes
AT1G47970	unknown protein; FUNCTIONS IN: molecular_function unknown; INVOLVED IN: biological_process unknown; LOCATED IN: cytosol; EXPRESSED IN: 21 plant structures; EXPRESSED DURING: 11 growth stages; Has 93717 Blast hits to 40765 proteins in 1891 species: Archae - 1046; Bacteria - 16276; Metazoa - 26677; Fungi - 16127; Plants - 6028; Viruses - 1519; Other Eukaryotes - 26044 (source: NCBI BLink).	NA	-0.894143	4.98e-06	0.000125599	Yes
AT4G14890	2Fe-2S ferredoxin-like superfamily protein	FdC1	-0.892869	5.83e-06	0.000137771	Yes
AT5G59780	myb domain protein 59	ATMYB59	-0.892669	0.00066385	0.00394833	Yes
AT3G30460	RING/U-box superfamily protein	NA	-0.892521	0.000174269	0.00143938	Yes
AT2G30070	potassium transporter 1	ATKT1	-0.891868	0.00101513	0.00546864	Yes
AT1G50020	unknown protein; FUNCTIONS IN: molecular_function unknown; INVOLVED IN: biological_process unknown; LOCATED IN: chloroplast thylakoid membrane, chloroplast; EXPRESSED IN: 24 plant structures; EXPRESSED DURING: 15 growth stages; Has 72 Blast hits to 72 proteins in 27 species: Archae - 0; Bacteria - 0; Metazoa - 0; Fungi - 0; Plants - 72; Viruses - 0; Other Eukaryotes - 0 (source: NCBI BLink).	NA	-0.891735	1.95e-08	8.57e-06	Yes
AT2G30150	UDP-Glycosyltransferase superfamily protein	NA	-0.891654	1.51e-05	0.00025791	Yes
AT5G53970	Tyrosine transaminase family protein	TAT7	-0.889609	0.000172308	0.0014265	Yes
AT5G23920	unknown protein; FUNCTIONS IN: molecular_function unknown; INVOLVED IN: biological_process unknown; LOCATED IN: plasma membrane, vacuole; EXPRESSED IN: 22 plant structures; EXPRESSED DURING: 13 growth stages; BEST Arabidopsis thaliana protein match is: unknown protein (TAIR:AT5G52420.1); Has 1807 Blast hits to 1807 proteins in 277 species: Archae - 0; Bacteria - 0; Metazoa - 736; Fungi - 347; Pla…	NA	-0.888934	1.22e-05	0.000224704	Yes
AT1G11700	Protein of unknown function, DUF584	NA	-0.888784	0.000853365	0.00478017	Yes
AT4G23630	VIRB2-interacting protein 1	BTI1	-0.887687	7.77e-05	0.000805103	Yes
AT1G50260	N-terminal-transmembrane-C2 domain type 5.1	NTMC2T5.1	-0.887616	0.000287876	0.00207888	Yes
AT4G24972	tapetum determinant 1	TPD1	-0.886679	0.00112572	0.0059167	Yes
AT5G65990	Transmembrane amino acid transporter family protein	NA	-0.883994	1.54e-06	6.34e-05	Yes
AT1G30260	BEST Arabidopsis thaliana protein match is: Galactosyltransferase family protein (TAIR:AT4G21060.1); Has 30 Blast hits to 30 proteins in 8 species: Archae - 0; Bacteria - 0; Metazoa - 0; Fungi - 0; Plants - 30; Viruses - 0; Other Eukaryotes - 0 (source: NCBI BLink).	NA	-0.881954	0.000140167	0.00123168	Yes
AT5G67280	receptor-like kinase	RLK	-0.881802	8.76e-05	0.000871232	Yes
AT3G61750	Cytochrome b561/ferric reductase transmembrane with DOMON related domain	NA	-0.881581	3.07e-06	9.24e-05	Yes
AT2G35860	FASCICLIN-like arabinogalactan protein 16 precursor	FLA16	-0.88044	0.00016325	0.00137391	Yes
AT2G47180	galactinol synthase 1	AtGolS1	-0.879996	1.42e-05	0.000247884	Yes
AT5G13750	zinc induced facilitator-like 1	ZIFL1	-0.8792	0.00150886	0.00743829	Yes
AT5G02940	Protein of unknown function (DUF1012)	NA	-0.878068	0.000276505	0.00201871	Yes
AT4G24090	unknown protein; FUNCTIONS IN: molecular_function unknown; INVOLVED IN: biological_process unknown; LOCATED IN: chloroplast; EXPRESSED IN: 23 plant structures; EXPRESSED DURING: 13 growth stages; Has 144 Blast hits to 142 proteins in 73 species: Archae - 3; Bacteria - 62; Metazoa - 7; Fungi - 13; Plants - 44; Viruses - 0; Other Eukaryotes - 15 (source: NCBI BLink).	NA	-0.878051	1.88e-06	7.05e-05	Yes
AT4G04830	methionine sulfoxide reductase B5	ATMSRB5	-0.877495	2.6e-07	2.53e-05	Yes
AT3G61590	Galactose oxidase/kelch repeat superfamily protein	HS	-0.877113	1.43e-05	0.000249015	Yes
AT2G45960	plasma membrane intrinsic protein 1B	ATHH2	-0.87679	3.03e-05	0.000422718	Yes
AT5G26230	unknown protein; FUNCTIONS IN: molecular_function unknown; INVOLVED IN: biological_process unknown; LOCATED IN: chloroplast; EXPRESSED IN: 22 plant structures; EXPRESSED DURING: 13 growth stages; Has 1807 Blast hits to 1807 proteins in 277 species: Archae - 0; Bacteria - 0; Metazoa - 736; Fungi - 347; Plants - 385; Viruses - 0; Other Eukaryotes - 339 (source: NCBI BLink).	MAKR1	-0.875762	0.00198779	0.00926323	Yes
AT5G46600	Aluminium activated malate transporter family protein	NA	-0.875706	0.000280064	0.0020378	Yes
AT2G15620	nitrite reductase 1	ATHNIR	-0.874394	0.000117097	0.00107683	Yes
AT5G01520	RING/U-box superfamily protein	AIRP2	-0.872341	3.28e-05	0.000443857	Yes
AT4G25780	CAP (Cysteine-rich secretory proteins, Antigen 5, and Pathogenesis-related 1 protein) superfamily protein	NA	-0.872164	0.00115124	0.00601906	Yes
AT2G38180	SGNH hydrolase-type esterase superfamily protein	NA	-0.871178	0.00184714	0.00875039	Yes
AT5G56840	myb-like transcription factor family protein	NA	-0.870965	1.8e-05	0.000293061	Yes
AT5G33280	Voltage-gated chloride channel family protein	NA	-0.870453	5.32e-06	0.000130527	Yes
AT1G69690	TCP family transcription factor	AtTCP15	-0.870136	0.000650984	0.00388341	Yes
AT5G48880	peroxisomal 3-keto-acyl-CoA thiolase 2	KAT5	-0.869995	3.29e-06	9.65e-05	Yes
AT5G23060	calcium sensing receptor	CaS	-0.869286	0.000353289	0.00243772	Yes
AT2G03980	GDSL-like Lipase/Acylhydrolase superfamily protein	NA	-0.868815	3.62e-05	0.00047367	Yes
AT1G72150	PATELLIN 1	PATL1	-0.868049	0.00108538	0.00575752	Yes
AT3G44880	Pheophorbide a oxygenase family protein with Rieske [2Fe-2S] domain	ACD1	-0.867252	0.000102991	0.000981978	Yes
AT5G52882	P-loop containing nucleoside triphosphate hydrolases superfamily protein	NA	-0.866983	0.00128042	0.00653354	Yes
AT1G15000	serine carboxypeptidase-like 50	scpl50	-0.866972	1.42e-05	0.000247884	Yes
AT5G02830	Tetratricopeptide repeat (TPR)-like superfamily protein	NA	-0.866866	0.000390066	0.00262983	Yes
AT4G00150	GRAS family transcription factor	ATHAM3	-0.866756	0.00153354	0.00753013	Yes
AT5G60050	BTB/POZ domain-containing protein	NA	-0.866268	1.84e-05	0.000298905	Yes
AT5G11580	Regulator of chromosome condensation (RCC1) family protein	NA	-0.866203	8.02e-06	0.000168942	Yes
AT2G31560	Protein of unknown function (DUF1685)	NA	-0.865488	5.01e-06	0.000125797	Yes
AT4G12420	Cupredoxin superfamily protein	SKU5	-0.864859	0.000180581	0.00147751	Yes
AT1G66840	Plant protein of unknown function (DUF827)	PMI2	-0.864193	0.000187239	0.00152237	Yes
AT5G06980	unknown protein; BEST Arabidopsis thaliana protein match is: unknown protein (TAIR:AT3G12320.1); Has 30201 Blast hits to 17322 proteins in 780 species: Archae - 12; Bacteria - 1396; Metazoa - 17338; Fungi - 3422; Plants - 5037; Viruses - 0; Other Eukaryotes - 2996 (source: NCBI BLink).	LNK4	-0.864079	0.00108227	0.00575137	Yes
AT4G21960	Peroxidase superfamily protein	PRXR1	-0.863667	1.29e-05	0.000233067	Yes
AT5G58900	Homeodomain-like transcriptional regulator	NA	-0.86325	0.000713605	0.00416675	Yes
AT1G74070	Cyclophilin-like peptidyl-prolyl cis-trans isomerase family protein	NA	-0.862924	4.49e-06	0.000118308	Yes
AT2G34510	Protein of unknown function, DUF642	NA	-0.861552	8.9e-05	0.000880791	Yes
AT1G14520	myo-inositol oxygenase 1	MIOX1	-0.860833	0.000105862	0.00100135	Yes
AT2G36000	Mitochondrial transcription termination factor family protein	EMB3114	-0.859963	2.07e-06	7.42e-05	Yes
AT5G18680	tubby like protein 11	AtTLP11	-0.859361	0.000110448	0.00103088	Yes
AT4G10770	oligopeptide transporter 7	ATOPT7	-0.85925	0.000289682	0.00208842	Yes
AT2G37100	protamine P1 family protein	NA	-0.859	0.000158719	0.00134644	Yes
AT4G01410	Late embryogenesis abundant (LEA) hydroxyproline-rich glycoprotein family	NA	-0.858811	4.28e-05	0.00053461	Yes
AT3G50270	HXXXD-type acyl-transferase family protein	NA	-0.858549	0.00113489	0.00595401	Yes
AT3G47470	light-harvesting chlorophyll-protein complex I subunit A4	CAB4	-0.858482	0.000239306	0.00181626	Yes
AT1G67590	Remorin family protein	NA	-0.858314	2.12e-05	0.000330656	Yes
AT5G54770	thiazole biosynthetic enzyme, chloroplast (ARA6) (THI1) (THI4)	THI1	-0.856591	0.000142964	0.00125003	Yes
AT1G72500	LOCATED IN: plasma membrane; EXPRESSED IN: 23 plant structures; EXPRESSED DURING: 13 growth stages; CONTAINS InterPro DOMAIN/s: von Willebrand factor, type A (InterPro:IPR002035); BEST Arabidopsis thaliana protein match is: inter-alpha-trypsin inhibitor heavy chain-related (TAIR:AT1G19110.1); Has 1407 Blast hits to 1406 proteins in 307 species: Archae - 6; Bacteria - 522; Metazoa - 484; Fungi - 5…	NA	-0.856078	0.000146471	0.00127154	Yes
AT5G43810	Stabilizer of iron transporter SufD / Polynucleotidyl transferase	AGO10	-0.855295	0.000296492	0.00212981	Yes
AT4G24010	cellulose synthase like G1	ATCSLG1	-0.853566	1.21e-06	5.51e-05	Yes
AT1G33230	TMPIT-like protein	NA	-0.852237	4.24e-06	0.000113991	Yes
AT1G78170	unknown protein; BEST Arabidopsis thaliana protein match is: unknown protein (TAIR:AT1G22250.1); Has 66 Blast hits to 66 proteins in 11 species: Archae - 0; Bacteria - 0; Metazoa - 0; Fungi - 0; Plants - 66; Viruses - 0; Other Eukaryotes - 0 (source: NCBI BLink).	NA	-0.852203	0.00119701	0.00620079	Yes
AT5G07000	sulfotransferase 2B	ATST2B	-0.85214	0.000589412	0.00359562	Yes
AT3G09650	Tetratricopeptide repeat (TPR)-like superfamily protein	CRM3	-0.851283	2.52e-05	0.000370003	Yes
AT2G39730	rubisco activase	RCA	-0.851149	1.45e-05	0.000250888	Yes
AT1G16515	unknown protein; Has 35333 Blast hits to 34131 proteins in 2444 species: Archae - 798; Bacteria - 22429; Metazoa - 974; Fungi - 991; Plants - 531; Viruses - 0; Other Eukaryotes - 9610 (source: NCBI BLink).	NA	-0.850774	0.000529475	0.00331751	Yes
AT2G20570	GBF's pro-rich region-interacting factor 1	ATGLK1	-0.850329	2.12e-05	0.000330244	Yes
AT1G49500	unknown protein; FUNCTIONS IN: molecular_function unknown; INVOLVED IN: biological_process unknown; LOCATED IN: endomembrane system; EXPRESSED IN: 19 plant structures; EXPRESSED DURING: 10 growth stages; BEST Arabidopsis thaliana protein match is: unknown protein (TAIR:AT3G19030.1); Has 24 Blast hits to 24 proteins in 2 species: Archae - 0; Bacteria - 0; Metazoa - 0; Fungi - 0; Plants - 24; Virus…	NA	-0.848315	0.00179658	0.00855541	Yes
AT2G44810	alpha/beta-Hydrolases superfamily protein	DAD1	-0.847446	1.44e-05	0.000250235	Yes
AT1G26220	Acyl-CoA N-acyltransferases (NAT) superfamily protein	NA	-0.846872	2.64e-06	8.42e-05	Yes
AT3G26330	cytochrome P450, family 71, subfamily B, polypeptide 37	CYP71B37	-0.846258	0.00161514	0.00785605	Yes
AT5G13770	Pentatricopeptide repeat (PPR-like) superfamily protein	NA	-0.846147	0.000307922	0.00219306	Yes
AT1G05420	ovate family protein 12	ATOFP12	-0.845735	0.00100167	0.00541187	Yes
AT3G05690	nuclear factor Y, subunit A2	ATHAP2B	-0.844901	1.36e-05	0.0002426	Yes
AT1G51440	alpha/beta-Hydrolases superfamily protein	NA	-0.843454	1.69e-06	6.63e-05	Yes
AT1G51430	unknown protein; BEST Arabidopsis thaliana protein match is: unknown protein (TAIR:AT3G28370.1); Has 13 Blast hits to 13 proteins in 4 species: Archae - 0; Bacteria - 0; Metazoa - 0; Fungi - 0; Plants - 13; Viruses - 0; Other Eukaryotes - 0 (source: NCBI BLink).	NA	-0.842812	2.97e-05	0.000416098	Yes
AT2G15320	Leucine-rich repeat (LRR) family protein	NA	-0.842398	0.00195634	0.00913312	Yes
AT1G73710	Pentatricopeptide repeat (PPR) superfamily protein	NA	-0.841069	9.69e-06	0.000192926	Yes
AT4G16490	ARM repeat superfamily protein	NA	-0.840963	0.00021088	0.00165784	Yes
AT5G59080	unknown protein; FUNCTIONS IN: molecular_function unknown; INVOLVED IN: response to oxidative stress; LOCATED IN: chloroplast; EXPRESSED IN: 18 plant structures; EXPRESSED DURING: 9 growth stages; BEST Arabidopsis thaliana protein match is: unknown protein (TAIR:AT3G46880.1); Has 1807 Blast hits to 1807 proteins in 277 species: Archae - 0; Bacteria - 0; Metazoa - 736; Fungi - 347; Plants - 385; V…	NA	-0.840895	0.000548925	0.00340396	Yes
AT1G19660	Wound-responsive family protein	AtBBD2	-0.840491	0.000139896	0.00123014	Yes
AT3G26580	Tetratricopeptide repeat (TPR)-like superfamily protein	NA	-0.838207	1.68e-05	0.000277009	Yes
AT2G26690	Major facilitator superfamily protein	NA	-0.838001	0.000886981	0.00493432	Yes
AT2G40840	disproportionating enzyme 2	DPE2	-0.836566	2.75e-06	8.65e-05	Yes
AT4G10060	Beta-glucosidase, GBA2 type family protein	NA	-0.836327	9.17e-05	0.00090082	Yes
AT3G63120	cyclin p1;1	CYCP1;1	-0.83599	1.35e-06	5.85e-05	Yes
AT5G67180	target of early activation tagged (EAT) 3	TOE3	-0.835859	0.000684098	0.00403632	Yes
AT3G25690	Hydroxyproline-rich glycoprotein family protein	AtCHUP1	-0.8355	2.06e-05	0.00032365	Yes
AT1G49130	B-box type zinc finger protein with CCT domain	BBX17	-0.83545	0.000271874	0.00199334	Yes
AT1G49510	embryo defective 1273	emb1273	-0.835101	1.17e-06	5.42e-05	Yes
AT1G03310	debranching enzyme 1	AtBE2	-0.834277	4.65e-06	0.000120174	Yes
AT1G71240	Plant protein of unknown function (DUF639)	NA	-0.834182	7.06e-05	0.000752511	Yes
AT2G03350	Protein of unknown function, DUF538	NA	-0.833699	0.000548368	0.00340133	Yes
AT5G64480	unknown protein; Has 35333 Blast hits to 34131 proteins in 2444 species: Archae - 798; Bacteria - 22429; Metazoa - 974; Fungi - 991; Plants - 531; Viruses - 0; Other Eukaryotes - 9610 (source: NCBI BLink).	NA	-0.832676	4.67e-07	3.52e-05	Yes
AT1G12820	auxin signaling F-box 3	AFB3	-0.83219	1.39e-05	0.000245052	Yes
AT5G52010	C2H2-like zinc finger protein	NA	-0.832048	6.18e-06	0.000142592	Yes
AT2G37180	Aquaporin-like superfamily protein	PIP2;3	-0.831833	0.000453968	0.00295748	Yes
AT1G28610	GDSL-like Lipase/Acylhydrolase superfamily protein	NA	-0.831246	4.74e-06	0.000121525	Yes
AT3G08670	unknown protein; BEST Arabidopsis thaliana protein match is: unknown protein (TAIR:AT3G51540.1); Has 48380 Blast hits to 29827 proteins in 1356 species: Archae - 46; Bacteria - 5589; Metazoa - 17361; Fungi - 13192; Plants - 2237; Viruses - 905; Other Eukaryotes - 9050 (source: NCBI BLink).	NA	-0.830553	0.000171255	0.00142005	Yes
AT5G48910	Pentatricopeptide repeat (PPR) superfamily protein	LPA66	-0.829395	1.03e-05	0.000200863	Yes
AT4G17370	Oxidoreductase family protein	NA	-0.829193	1.77e-05	0.000289782	Yes
AT4G21570	Protein of unknown function (DUF300)	NA	-0.828434	3.4e-05	0.000454755	Yes
AT2G17450	RING-H2 finger A3A	RHA3A	-0.828208	0.000875813	0.00487848	Yes
AT3G04910	with no lysine (K) kinase 1	ATWNK1	-0.827391	0.000404222	0.00270414	Yes
AT3G56040	UDP-glucose pyrophosphorylase 3	UGP3	-0.827245	3.67e-06	0.000103084	Yes
AT5G02160	unknown protein; FUNCTIONS IN: molecular_function unknown; INVOLVED IN: biological_process unknown; LOCATED IN: chloroplast thylakoid membrane; EXPRESSED IN: 23 plant structures; EXPRESSED DURING: 13 growth stages; Has 121 Blast hits to 121 proteins in 17 species: Archae - 0; Bacteria - 0; Metazoa - 0; Fungi - 0; Plants - 121; Viruses - 0; Other Eukaryotes - 0 (source: NCBI BLink).	NA	-0.826787	0.000164309	0.00137879	Yes
AT4G22620	SAUR-like auxin-responsive protein family	NA	-0.826475	0.000361659	0.00247897	Yes
AT2G34420	photosystem II light harvesting complex gene B1B2	LHB1B2	-0.82601	0.000727166	0.00422876	Yes
AT1G76990	ACT domain repeat 3	ACR3	-0.823746	8.47e-06	0.000174533	Yes
AT1G24625	zinc finger protein 7	ZFP7	-0.822095	2.45e-06	8.1e-05	Yes
AT2G31790	UDP-Glycosyltransferase superfamily protein	NA	-0.821852	5.31e-05	0.000619943	Yes
AT3G50780	BEST Arabidopsis thaliana protein match is: BTB/POZ domain-containing protein (TAIR:AT1G63850.1); Has 298 Blast hits to 298 proteins in 22 species: Archae - 0; Bacteria - 0; Metazoa - 10; Fungi - 0; Plants - 287; Viruses - 0; Other Eukaryotes - 1 (source: NCBI BLink).	NA	-0.821774	4.7e-05	0.000571225	Yes
AT2G45160	GRAS family transcription factor	ATHAM1	-0.821583	3.25e-05	0.000441029	Yes
AT4G23020	unknown protein; BEST Arabidopsis thaliana protein match is: unknown protein (TAIR:AT4G11780.1); Has 146 Blast hits to 146 proteins in 40 species: Archae - 0; Bacteria - 16; Metazoa - 17; Fungi - 4; Plants - 67; Viruses - 20; Other Eukaryotes - 22 (source: NCBI BLink).	TRM11	-0.821342	0.00114882	0.00600888	Yes
AT5G02250	Ribonuclease II/R family protein	ATMTRNASEII	-0.820586	1.57e-06	6.41e-05	Yes
AT4G10340	light harvesting complex of photosystem II 5	LHCB5	-0.820206	0.000110959	0.00103279	Yes
AT3G02250	O-fucosyltransferase family protein	NA	-0.819684	0.000123682	0.00112224	Yes
AT2G31070	TCP domain protein 10	TCP10	-0.819661	6.66e-05	0.000725236	Yes
AT3G53950	glyoxal oxidase-related protein	NA	-0.818646	0.000127354	0.00114871	Yes
AT1G19000	Homeodomain-like superfamily protein	NA	-0.817968	3.97e-05	0.000508148	Yes
AT1G70940	Auxin efflux carrier family protein	ATPIN3	-0.817415	6.39e-06	0.000145721	Yes
AT1G64890	Major facilitator superfamily protein	NA	-0.817243	0.000475133	0.00306147	Yes
AT4G03060	NA	AOP2	-0.81694	5.87e-05	0.000662789	Yes
AT2G28510	Dof-type zinc finger DNA-binding family protein	NA	-0.816412	8.3e-05	0.000838185	Yes
AT3G50410	OBF binding protein 1	OBP1	-0.816314	2.47e-05	0.00036367	Yes
AT1G05870	Protein of unknown function (DUF1685)	NA	-0.816262	6.31e-06	0.000144743	Yes
AT5G16000	NSP-interacting kinase 1	AtNIK1	-0.815552	1.52e-06	6.29e-05	Yes
AT1G22490	basic helix-loop-helix (bHLH) DNA-binding superfamily protein	NA	-0.815281	0.00140766	0.00704674	Yes
AT2G04280	unknown protein; FUNCTIONS IN: molecular_function unknown; INVOLVED IN: biological_process unknown; EXPRESSED IN: 24 plant structures; EXPRESSED DURING: 13 growth stages; BEST Arabidopsis thaliana protein match is: unknown protein (TAIR:AT4G12700.1); Has 130 Blast hits to 130 proteins in 16 species: Archae - 0; Bacteria - 0; Metazoa - 0; Fungi - 0; Plants - 124; Viruses - 0; Other Eukaryotes - 6 …	NA	-0.814893	1.87e-05	0.000301882	Yes
AT5G24010	Protein kinase superfamily protein	NA	-0.814789	0.000158745	0.00134644	Yes
AT3G12930	Lojap-related protein	NA	-0.813612	1.2e-05	0.000222562	Yes
AT2G39770	Glucose-1-phosphate adenylyltransferase family protein	CYT1	-0.812833	0.000118113	0.00108463	Yes
AT2G39030	Acyl-CoA N-acyltransferases (NAT) superfamily protein	NATA1	-0.812814	0.000335018	0.00233611	Yes
AT1G76580	Squamosa promoter-binding protein-like (SBP domain) transcription factor family protein	NA	-0.812541	4.35e-05	0.000541125	Yes
AT1G56020	unknown protein; BEST Arabidopsis thaliana protein match is: unknown protein (TAIR:AT3G12970.1); Has 3011 Blast hits to 958 proteins in 192 species: Archae - 0; Bacteria - 193; Metazoa - 479; Fungi - 286; Plants - 158; Viruses - 8; Other Eukaryotes - 1887 (source: NCBI BLink).	NA	-0.812468	0.000191993	0.00154597	Yes
AT5G20070	nudix hydrolase homolog 19	ATNUDT19	-0.811942	2.19e-06	7.69e-05	Yes
AT5G57100	Nucleotide/sugar transporter family protein	NA	-0.809325	9.2e-06	0.000185269	Yes
AT1G29450	SAUR-like auxin-responsive protein family	NA	-0.809244	0.000461146	0.00299287	Yes
AT5G26820	iron-regulated protein 3	ATIREG3	-0.808821	4.88e-06	0.000123742	Yes
AT4G24830	arginosuccinate synthase family	NA	-0.808031	0.000178616	0.00146561	Yes
AT2G24820	translocon at the inner envelope membrane of chloroplasts 55-II	AtTic55	-0.807815	1.52e-05	0.00025888	Yes
AT1G53210	sodium/calcium exchanger family protein / calcium-binding EF hand family protein	AtNCL	-0.807475	1.85e-05	0.000298905	Yes
AT3G48800	Sterile alpha motif (SAM) domain-containing protein	NA	-0.807022	1.04e-05	0.000202018	Yes
AT2G35970	Late embryogenesis abundant (LEA) hydroxyproline-rich glycoprotein family	NA	-0.806487	0.00111246	0.00586485	Yes
AT5G43150	unknown protein; FUNCTIONS IN: molecular_function unknown; INVOLVED IN: biological_process unknown; LOCATED IN: mitochondrion; EXPRESSED IN: 22 plant structures; EXPRESSED DURING: 13 growth stages; Has 1807 Blast hits to 1807 proteins in 277 species: Archae - 0; Bacteria - 0; Metazoa - 736; Fungi - 347; Plants - 385; Viruses - 0; Other Eukaryotes - 339 (source: NCBI BLink).	NA	-0.806104	5.84e-05	0.000660596	Yes
AT5G14940	Major facilitator superfamily protein	NA	-0.805972	0.00017313	0.00143239	Yes
AT5G20935	unknown protein; CONTAINS InterPro DOMAIN/s: Protein of unknown function DUF3148 (InterPro:IPR021495); Has 30201 Blast hits to 17322 proteins in 780 species: Archae - 12; Bacteria - 1396; Metazoa - 17338; Fungi - 3422; Plants - 5037; Viruses - 0; Other Eukaryotes - 2996 (source: NCBI BLink).	CRR42	-0.805353	0.000126565	0.0011424	Yes
AT3G11260	WUSCHEL related homeobox 5	WOX5	-0.805288	0.000478939	0.0030791	Yes
AT1G09750	Eukaryotic aspartyl protease family protein	NA	-0.805276	0.000332563	0.00232319	Yes
AT2G03340	WRKY DNA-binding protein 3	WRKY3	-0.804832	1.42e-05	0.000247961	Yes
AT3G04940	cysteine synthase D1	ATCYSD1	-0.804614	1.74e-05	0.00028619	Yes
AT2G21860	violaxanthin de-epoxidase-related	NA	-0.804437	8.16e-06	0.000170624	Yes
AT3G61220	NAD(P)-binding Rossmann-fold superfamily protein	SDR1	-0.80335	0.000241148	0.00182649	Yes
AT5G67160	HXXXD-type acyl-transferase family protein	EPS1	-0.803344	2.27e-05	0.000343551	Yes
AT1G56580	Protein of unknown function, DUF538	SVB	-0.803129	0.00023696	0.0018048	Yes
AT3G03190	glutathione S-transferase F11	ATGSTF11	-0.802807	0.000394705	0.002656	Yes
AT4G12000	SNARE associated Golgi protein family	NA	-0.80235	2.71e-05	0.000389954	Yes
AT3G25870	unknown protein; BEST Arabidopsis thaliana protein match is: unknown protein (TAIR:AT1G13360.1); Has 50 Blast hits to 50 proteins in 12 species: Archae - 0; Bacteria - 0; Metazoa - 0; Fungi - 0; Plants - 50; Viruses - 0; Other Eukaryotes - 0 (source: NCBI BLink).	NA	-0.801904	2.07e-05	0.000324874	Yes
AT1G32520	unknown protein; FUNCTIONS IN: molecular_function unknown; INVOLVED IN: biological_process unknown; LOCATED IN: chloroplast; EXPRESSED IN: 24 plant structures; EXPRESSED DURING: 15 growth stages; Has 143 Blast hits to 142 proteins in 34 species: Archae - 0; Bacteria - 0; Metazoa - 39; Fungi - 0; Plants - 56; Viruses - 0; Other Eukaryotes - 48 (source: NCBI BLink).	NA	-0.800912	0.000289974	0.00208994	Yes
AT5G47640	nuclear factor Y, subunit B2	NF-YB2	-0.800453	0.000171098	0.00141964	Yes
AT4G09900	methyl esterase 12	ATMES12	-0.800083	5.06e-06	0.000126361	Yes
AT1G07720	3-ketoacyl-CoA synthase 3	KCS3	-0.799654	0.00026769	0.0019727	Yes
AT5G36160	Tyrosine transaminase family protein	NA	-0.799456	2.55e-07	2.51e-05	Yes
AT1G74520	HVA22 homologue A	ATHVA22A	-0.798047	2.24e-05	0.000341763	Yes
AT2G18860	Syntaxin/t-SNARE family protein	NA	-0.797827	3.84e-05	0.000493635	Yes
AT5G18760	RING/U-box superfamily protein	NA	-0.797279	1.31e-05	0.000236084	Yes
AT2G28605	Photosystem II reaction center PsbP family protein	NA	-0.797175	8.79e-06	0.000179151	Yes
AT3G10760	Homeodomain-like superfamily protein	NA	-0.796412	2.37e-05	0.000354031	Yes
AT4G26950	Protein of unknown function, DUF584	NA	-0.79557	3.21e-05	0.000437504	Yes
AT3G06750	hydroxyproline-rich glycoprotein family protein	NA	-0.795063	7.71e-06	0.000165006	Yes
AT5G17600	RING/U-box superfamily protein	NA	-0.794331	7.54e-05	0.00078875	Yes
AT4G23050	PAS domain-containing protein tyrosine kinase family protein	NA	-0.794038	8.69e-05	0.000867588	Yes
AT5G21222	protein kinase family protein	NA	-0.793959	9.71e-05	0.000939823	Yes
AT5G14120	Major facilitator superfamily protein	NA	-0.793937	0.00135193	0.00683113	Yes
AT1G18870	isochorismate synthase 2	ATICS2	-0.793104	0.000382202	0.00258715	Yes
AT5G24570	unknown protein; Has 30201 Blast hits to 17322 proteins in 780 species: Archae - 12; Bacteria - 1396; Metazoa - 17338; Fungi - 3422; Plants - 5037; Viruses - 0; Other Eukaryotes - 2996 (source: NCBI BLink).	NA	-0.792236	0.00105859	0.00565339	Yes
AT4G30000	Dihydropterin pyrophosphokinase / Dihydropteroate synthase	NA	-0.792131	5.66e-06	0.000135064	Yes
AT4G09650	ATP synthase delta-subunit gene	ATPD	-0.791673	0.000162123	0.00136709	Yes
AT3G16240	delta tonoplast integral protein	AQP1	-0.791307	0.000239875	0.00181897	Yes
AT1G74850	plastid transcriptionally active 2	PDE343	-0.789879	9.36e-05	0.0009144	Yes
AT5G01595	other RNA	NA	-0.7897	1.42e-05	0.000247884	Yes
AT1G68190	B-box zinc finger family protein	BBX27	-0.788345	0.000421386	0.00279156	Yes
AT4G36190	Serine carboxypeptidase S28 family protein	NA	-0.788044	1.08e-05	0.000206631	Yes
AT5G57800	Fatty acid hydroxylase superfamily	CER3	-0.787256	0.000598584	0.00364214	Yes
AT3G05880	Low temperature and salt responsive protein family	RCI2A	-0.786882	0.00120542	0.00623812	Yes
AT2G47440	Tetratricopeptide repeat (TPR)-like superfamily protein	NA	-0.786083	0.0017223	0.00827781	Yes
AT1G28640	GDSL-like Lipase/Acylhydrolase superfamily protein	NA	-0.785586	0.000940241	0.00515867	Yes
AT5G65390	arabinogalactan protein 7	AGP7	-0.78514	0.000135431	0.00120332	Yes
AT2G02100	low-molecular-weight cysteine-rich 69	LCR69	-0.783604	0.00121142	0.00626155	Yes
AT1G77122	Uncharacterised protein family UPF0090	NA	-0.783602	1.23e-05	0.000224972	Yes
AT3G02580	sterol 1	BUL1	-0.782383	7.84e-06	0.000166552	Yes
AT1G26190	Phosphoribulokinase / Uridine kinase family	NA	-0.7823	9.51e-06	0.000190104	Yes
AT1G15260	unknown protein; BEST Arabidopsis thaliana protein match is: unknown protein (TAIR:AT3G16070.1); Has 28 Blast hits to 28 proteins in 7 species: Archae - 0; Bacteria - 0; Metazoa - 0; Fungi - 0; Plants - 28; Viruses - 0; Other Eukaryotes - 0 (source: NCBI BLink).	NA	-0.781298	0.00120804	0.0062492	Yes
AT5G44410	FAD-binding Berberine family protein	NA	-0.781188	0.000708891	0.00415045	Yes
AT3G09050	unknown protein; FUNCTIONS IN: molecular_function unknown; INVOLVED IN: biological_process unknown; LOCATED IN: chloroplast thylakoid membrane, chloroplast; EXPRESSED IN: 21 plant structures; EXPRESSED DURING: 13 growth stages; Has 120 Blast hits to 120 proteins in 47 species: Archae - 4; Bacteria - 10; Metazoa - 33; Fungi - 2; Plants - 44; Viruses - 0; Other Eukaryotes - 27 (source: NCBI BLink).	NA	-0.780389	4.01e-05	0.000510974	Yes
AT2G45460	SMAD/FHA domain-containing protein	NA	-0.780272	7.95e-06	0.000167985	Yes
AT3G07500	Far-red impaired responsive (FAR1) family protein	NA	-0.779469	0.000187227	0.00152237	Yes
AT1G67840	chloroplast sensor kinase	CSK	-0.77828	0.000299388	0.00214704	Yes
AT5G67030	zeaxanthin epoxidase (ZEP) (ABA1)	ABA1	-0.778119	0.00186212	0.00879632	Yes
AT3G30300	O-fucosyltransferase family protein	NA	-0.77795	1.15e-05	0.000215105	Yes
AT1G72480	Lung seven transmembrane receptor family protein	NA	-0.777779	6.72e-05	0.000729009	Yes
AT1G72770	homology to ABI1	AtHAB1	-0.777532	4.62e-05	0.000564288	Yes
AT4G39730	Lipase/lipooxygenase, PLAT/LH2 family protein	PLAT1	-0.777518	0.000246629	0.0018566	Yes
AT3G44310	nitrilase 1	ATNIT1	-0.776833	7.69e-06	0.000164783	Yes
AT2G47600	magnesium/proton exchanger	ATMHX	-0.776551	3.81e-06	0.000106009	Yes
AT5G24770	vegetative storage protein 2	ATVSP2	-0.775906	0.000107877	0.00101585	Yes
AT1G05860	unknown protein; FUNCTIONS IN: molecular_function unknown; INVOLVED IN: biological_process unknown; LOCATED IN: chloroplast; EXPRESSED IN: 20 plant structures; EXPRESSED DURING: 11 growth stages; BEST Arabidopsis thaliana protein match is: unknown protein (TAIR:AT2G31600.1); Has 101 Blast hits to 100 proteins in 32 species: Archae - 0; Bacteria - 0; Metazoa - 28; Fungi - 2; Plants - 66; Viruses -…	NA	-0.775801	9.9e-05	0.000954002	Yes
AT1G63800	ubiquitin-conjugating enzyme 5	UBC5	-0.774817	0.000816326	0.00462471	Yes
AT3G26300	cytochrome P450, family 71, subfamily B, polypeptide 34	CYP71B34	-0.774652	4.1e-05	0.000519619	Yes
AT5G14410	unknown protein; Has 23 Blast hits to 23 proteins in 9 species: Archae - 0; Bacteria - 0; Metazoa - 0; Fungi - 0; Plants - 23; Viruses - 0; Other Eukaryotes - 0 (source: NCBI BLink).	NA	-0.774397	2.71e-05	0.000389954	Yes
AT3G60530	GATA transcription factor 4	GATA4	-0.774118	0.00135631	0.00684953	Yes
AT2G23130	arabinogalactan protein 17	AGP17	-0.772865	0.00183613	0.0087053	Yes
AT4G00340	receptor-like protein kinase 4	RLK4	-0.772843	9.42e-07	4.77e-05	Yes
AT2G41312	other RNA	NA	-0.772509	0.00161134	0.00784345	Yes
AT3G11670	UDP-Glycosyltransferase superfamily protein	DGD1	-0.77228	0.000101388	0.000971348	Yes
AT3G46970	alpha-glucan phosphorylase 2	ATPHS2	-0.772269	0.000235555	0.00179621	Yes
AT5G03140	Concanavalin A-like lectin protein kinase family protein	NA	-0.772189	0.000733528	0.00425811	Yes
AT3G11490	rac GTPase activating protein	NA	-0.771832	0.000475997	0.00306628	Yes
AT2G32530	cellulose synthase-like B3	ATCSLB03	-0.771301	0.00169214	0.00816007	Yes
AT4G20070	allantoate amidohydrolase	AAH	-0.77117	8.04e-05	0.000822347	Yes
AT4G38850	SAUR-like auxin-responsive protein family	ATSAUR15	-0.770605	0.00072217	0.00420538	Yes
AT4G29100	basic helix-loop-helix (bHLH) DNA-binding superfamily protein	NA	-0.768764	3.21e-05	0.000437504	Yes
AT1G19740	ATP-dependent protease La (LON) domain protein	NA	-0.768604	0.000576092	0.00353351	Yes
AT3G18080	B-S glucosidase 44	BGLU44	-0.768549	0.000214079	0.00167436	Yes
AT3G06520	agenet domain-containing protein	NA	-0.768446	0.000310526	0.00220675	Yes
AT5G53350	CLP protease regulatory subunit X	CLPX	-0.767842	2.69e-05	0.000387515	Yes
AT1G09900	Pentatricopeptide repeat (PPR-like) superfamily protein	NA	-0.767794	3.81e-05	0.000491068	Yes
AT3G61260	Remorin family protein	NA	-0.767687	5.87e-06	0.000138153	Yes
AT3G46660	UDP-glucosyl transferase 76E12	UGT76E12	-0.767632	0.000551969	0.00341875	Yes
AT2G25800	Protein of unknown function (DUF810)	NA	-0.767363	1.59e-06	6.46e-05	Yes
AT2G33250	unknown protein; FUNCTIONS IN: molecular_function unknown; INVOLVED IN: biological_process unknown; LOCATED IN: chloroplast; EXPRESSED IN: 21 plant structures; EXPRESSED DURING: 13 growth stages; BEST Arabidopsis thaliana protein match is: unknown protein (TAIR:AT3G04310.1); Has 41 Blast hits to 41 proteins in 12 species: Archae - 0; Bacteria - 0; Metazoa - 0; Fungi - 0; Plants - 41; Viruses - 0;…	NA	-0.767215	0.000139295	0.00122676	Yes
AT4G00895	ATPase, F1 complex, OSCP/delta subunit protein	NA	-0.767164	7.36e-07	4.26e-05	Yes
AT4G00040	Chalcone and stilbene synthase family protein	NA	-0.766383	0.000844627	0.00474251	Yes
AT2G06520	photosystem II subunit X	PSBX	-0.765854	9.2e-05	0.000902054	Yes
AT4G23990	cellulose synthase like G3	ATCSLG3	-0.765688	3.18e-06	9.42e-05	Yes
AT3G28050	nodulin MtN21 /EamA-like transporter family protein	UMAMIT41	-0.765622	0.00194589	0.00910237	Yes
AT4G22990	Major Facilitator Superfamily with SPX (SYG1/Pho81/XPR1) domain-containing protein	NA	-0.765381	2.26e-05	0.000342471	Yes
AT5G67370	Protein of unknown function (DUF1230)	CGLD27	-0.764547	0.00190427	0.00895137	Yes
AT1G69360	Plant protein of unknown function (DUF863)	NA	-0.764071	0.000312007	0.00221424	Yes
AT3G28270	Protein of unknown function (DUF677)	NA	-0.763856	0.00023852	0.00181147	Yes
AT2G18560	UDP-Glycosyltransferase superfamily protein	NA	-0.76381	0.000202467	0.0016088	Yes
AT5G59000	RING/FYVE/PHD zinc finger superfamily protein	NA	-0.763754	0.000429863	0.00283414	Yes
AT1G12020	unknown protein; BEST Arabidopsis thaliana protein match is: unknown protein (TAIR:AT1G62422.1); Has 89 Blast hits to 88 proteins in 16 species: Archae - 0; Bacteria - 0; Metazoa - 0; Fungi - 0; Plants - 87; Viruses - 0; Other Eukaryotes - 2 (source: NCBI BLink).	NA	-0.763499	1.88e-05	0.000302415	Yes
AT4G36540	BR enhanced expression 2	BEE2	-0.763396	7.21e-05	0.000765043	Yes
AT4G15540	EamA-like transporter family	UMAMIT38	-0.762506	0.00118498	0.00615447	Yes
AT1G63430	Leucine-rich repeat protein kinase family protein	NA	-0.762073	0.000698397	0.00410199	Yes
AT5G55740	Tetratricopeptide repeat (TPR)-like superfamily protein	CRR21	-0.761815	0.000102412	0.000978335	Yes
AT1G74370	RING/U-box superfamily protein	NA	-0.75962	7.01e-05	0.000748718	Yes
AT5G65310	homeobox protein 5	ATHB-5	-0.759602	5.71e-05	0.000650097	Yes
AT3G03980	NAD(P)-binding Rossmann-fold superfamily protein	NA	-0.758686	0.000544005	0.00338237	Yes
AT2G34070	TRICHOME BIREFRINGENCE-LIKE 37	TBL37	-0.758478	0.00150544	0.00742426	Yes
AT5G08130	basic helix-loop-helix (bHLH) DNA-binding superfamily protein	BIM1	-0.757832	2.27e-06	7.83e-05	Yes
AT2G33570	Domain of unknown function (DUF23)	GALS1	-0.757166	7.37e-05	0.000777172	Yes
AT5G13370	Auxin-responsive GH3 family protein	NA	-0.75638	0.000135018	0.00120075	Yes
AT1G78120	Tetratricopeptide repeat (TPR)-like superfamily protein	TPR12	-0.75634	3.61e-05	0.000473129	Yes
AT2G32480	ARABIDOPSIS SERIN PROTEASE	ARASP	-0.756258	0.000120805	0.00110231	Yes
AT1G06240	Protein of unknown function DUF455	NA	-0.755951	2.03e-05	0.000320918	Yes
AT3G22550	Protein of unknown function (DUF581)	NA	-0.755479	0.000257673	0.0019202	Yes
AT3G19720	P-loop containing nucleoside triphosphate hydrolases superfamily protein	ARC5	-0.755237	0.000745903	0.00431062	Yes
AT2G22840	growth-regulating factor 1	AtGRF1	-0.755027	3.22e-05	0.000437504	Yes
AT1G19450	Major facilitator superfamily protein	NA	-0.754547	0.00165084	0.00799367	Yes
AT2G17972	unknown protein; FUNCTIONS IN: molecular_function unknown; INVOLVED IN: biological_process unknown; LOCATED IN: chloroplast thylakoid membrane, chloroplast; EXPRESSED IN: 22 plant structures; EXPRESSED DURING: 14 growth stages; Has 34 Blast hits to 34 proteins in 17 species: Archae - 0; Bacteria - 0; Metazoa - 0; Fungi - 0; Plants - 34; Viruses - 0; Other Eukaryotes - 0 (source: NCBI BLink).	NA	-0.7537	7.01e-05	0.000748718	Yes
AT1G60790	Plant protein of unknown function (DUF828)	TBL2	-0.752578	0.000451718	0.00294578	Yes
AT4G40060	homeobox protein 16	ATHB-16	-0.752572	9.69e-06	0.000192926	Yes
AT5G38140	nuclear factor Y, subunit C12	NF-YC12	-0.752528	0.00024995	0.00187397	Yes
AT2G41330	Glutaredoxin family protein	NA	-0.752389	0.000141622	0.00124068	Yes
AT1G54350	ABC transporter family protein	ABCD2	-0.752165	5.01e-05	0.000598194	Yes
AT2G24420	DNA repair ATPase-related	NA	-0.752105	1.76e-06	6.8e-05	Yes
AT5G03120	unknown protein; FUNCTIONS IN: molecular_function unknown; INVOLVED IN: biological_process unknown; LOCATED IN: endomembrane system; EXPRESSED IN: 21 plant structures; EXPRESSED DURING: 13 growth stages; Has 14 Blast hits to 14 proteins in 4 species: Archae - 0; Bacteria - 0; Metazoa - 0; Fungi - 0; Plants - 14; Viruses - 0; Other Eukaryotes - 0 (source: NCBI BLink).	NA	-0.751753	0.000323543	0.00227676	Yes
AT4G24810	Protein kinase superfamily protein	NA	-0.750521	5.74e-06	0.000136339	Yes
AT3G17640	Leucine-rich repeat (LRR) family protein	NA	-0.750341	1.02e-05	0.000199405	Yes
AT1G67660	Restriction endonuclease, type II-like superfamily protein	NA	-0.749438	8.45e-06	0.000174261	Yes
AT1G75310	auxin-like 1 protein	AUL1	-0.748878	0.000119489	0.00109339	Yes
AT2G28650	exocyst subunit exo70 family protein H8	ATEXO70H8	-0.748418	0.000582224	0.00355932	Yes
AT3G17170	Translation elongation factor EF1B/ribosomal protein S6 family protein	RFC3	-0.748283	3.6e-05	0.000473129	Yes
AT2G26640	3-ketoacyl-CoA synthase 11	KCS11	-0.748124	1.55e-05	0.000262514	Yes
AT3G61880	cytochrome p450 78a9	CYP78A9	-0.748093	7.19e-05	0.00076401	Yes
AT5G60360	aleurain-like protease	AALP	-0.747535	0.000119433	0.00109326	Yes
AT3G09162	unknown protein; FUNCTIONS IN: molecular_function unknown; INVOLVED IN: biological_process unknown; LOCATED IN: endomembrane system; EXPRESSED IN: stem, root, inflorescence, cultured cell, leaf; Has 35333 Blast hits to 34131 proteins in 2444 species: Archae - 798; Bacteria - 22429; Metazoa - 974; Fungi - 991; Plants - 531; Viruses - 0; Other Eukaryotes - 9610 (source: NCBI BLink).	NA	-0.747283	4.51e-05	0.000556162	Yes
AT4G15765	FAD/NAD(P)-binding oxidoreductase family protein	NA	-0.747003	5.35e-05	0.000623157	Yes
AT3G52070	unknown protein; FUNCTIONS IN: molecular_function unknown; INVOLVED IN: biological_process unknown; LOCATED IN: chloroplast; EXPRESSED IN: 22 plant structures; EXPRESSED DURING: 13 growth stages; Has 23 Blast hits to 23 proteins in 10 species: Archae - 0; Bacteria - 0; Metazoa - 0; Fungi - 0; Plants - 23; Viruses - 0; Other Eukaryotes - 0 (source: NCBI BLink).	NA	-0.746629	0.000147826	0.00127944	Yes
AT1G54780	thylakoid lumen 18.3 kDa protein	AtTLP18.3	-0.746404	1.46e-05	0.000251507	Yes
AT1G05540	Protein of unknown function (DUF295)	NA	-0.746377	4.96e-06	0.000125246	Yes
AT1G18360	alpha/beta-Hydrolases superfamily protein	NA	-0.74536	0.000510107	0.00322819	Yes
AT2G35155	Trypsin family protein	NA	-0.745042	5.93e-06	0.000139209	Yes
AT3G13810	indeterminate(ID)-domain 11	AtIDD11	-0.744706	0.00155225	0.0076073	Yes
AT2G36590	proline transporter 3	ATPROT3	-0.743934	1.62e-05	0.000270685	Yes
AT1G62520	unknown protein; BEST Arabidopsis thaliana protein match is: unknown protein (TAIR:AT4G12450.1); Has 388 Blast hits to 388 proteins in 26 species: Archae - 0; Bacteria - 1; Metazoa - 0; Fungi - 8; Plants - 376; Viruses - 0; Other Eukaryotes - 3 (source: NCBI BLink).	NA	-0.742752	0.000541146	0.00337107	Yes
AT3G60380	FUNCTIONS IN: molecular_function unknown; INVOLVED IN: biological_process unknown; LOCATED IN: cellular_component unknown; EXPRESSED IN: 24 plant structures; EXPRESSED DURING: 13 growth stages; BEST Arabidopsis thaliana protein match is: hydroxyproline-rich glycoprotein family protein (TAIR:AT4G16790.1); Has 6102 Blast hits to 3981 proteins in 424 species: Archae - 6; Bacteria - 372; Metazoa - 26…	NA	-0.742627	0.00145507	0.00723094	Yes
AT3G17930	unknown protein; FUNCTIONS IN: molecular_function unknown; INVOLVED IN: biological_process unknown; LOCATED IN: chloroplast thylakoid membrane; EXPRESSED IN: 22 plant structures; EXPRESSED DURING: 13 growth stages; CONTAINS InterPro DOMAIN/s: Protein of unknown function DUF3007 (InterPro:IPR021562); Has 236 Blast hits to 236 proteins in 83 species: Archae - 0; Bacteria - 117; Metazoa - 0; Fungi -…	DAC	-0.7421	2.96e-05	0.000415383	Yes
AT1G77280	Protein kinase protein with adenine nucleotide alpha hydrolases-like domain	NA	-0.742078	2.36e-07	2.46e-05	Yes
AT1G72645	unknown protein; FUNCTIONS IN: molecular_function unknown; INVOLVED IN: biological_process unknown; LOCATED IN: endomembrane system; Has 35333 Blast hits to 34131 proteins in 2444 species: Archae - 798; Bacteria - 22429; Metazoa - 974; Fungi - 991; Plants - 531; Viruses - 0; Other Eukaryotes - 9610 (source: NCBI BLink).	NA	-0.741615	9.59e-05	0.000931586	Yes
AT5G63530	farnesylated protein 3	ATFP3	-0.741395	0.000110992	0.00103279	Yes
AT4G28080	Tetratricopeptide repeat (TPR)-like superfamily protein	NA	-0.740985	0.00179756	0.00855848	Yes
AT4G35550	WUSCHEL related homeobox 13	ATWOX13	-0.74088	3.64e-06	0.000102735	Yes
AT5G11330	FAD/NAD(P)-binding oxidoreductase family protein	NA	-0.740494	2.68e-06	8.49e-05	Yes
AT1G33170	S-adenosyl-L-methionine-dependent methyltransferases superfamily protein	NA	-0.739923	0.000635951	0.00381571	Yes
AT5G51720	2 iron, 2 sulfur cluster binding	At-NEET	-0.738833	0.000136865	0.00121186	Yes
AT5G53170	FTSH protease 11	FTSH11	-0.737935	0.000848048	0.00475643	Yes
AT3G28130	nodulin MtN21 /EamA-like transporter family protein	UMAMIT44	-0.737259	0.00020571	0.00162935	Yes
AT2G39705	ROTUNDIFOLIA like 8	DVL11	-0.736889	0.000234106	0.00178832	Yes
AT5G44660	unknown protein; BEST Arabidopsis thaliana protein match is: unknown protein (TAIR:AT4G20190.1); Has 944 Blast hits to 462 proteins in 141 species: Archae - 2; Bacteria - 370; Metazoa - 161; Fungi - 102; Plants - 64; Viruses - 6; Other Eukaryotes - 239 (source: NCBI BLink).	NA	-0.736864	0.000350091	0.00242535	Yes
AT4G27180	kinesin 2	ATK2	-0.736287	6.38e-07	4.02e-05	Yes
AT1G73210	Protein of unknown function (DUF789)	NA	-0.735883	6.05e-05	0.000676467	Yes
AT4G37800	xyloglucan endotransglucosylase/hydrolase 7	XTH7	-0.735681	0.000193094	0.0015529	Yes
AT3G14415	Aldolase-type TIM barrel family protein	GOX2	-0.734752	0.000266368	0.0019652	Yes
AT3G55630	DHFS-FPGS homolog D	ATDFD	-0.734238	0.000144981	0.00126312	Yes
AT1G68130	indeterminate(ID)-domain 14	AtIDD14	-0.734047	0.000274534	0.00200779	Yes
AT3G50820	photosystem II subunit O-2	OEC33	-0.733884	0.00015016	0.00129414	Yes
AT5G02860	Pentatricopeptide repeat (PPR) superfamily protein	NA	-0.733623	2.19e-05	0.000337947	Yes
AT5G67200	Leucine-rich repeat protein kinase family protein	NA	-0.733176	3.33e-05	0.00044797	Yes
AT1G52342	unknown protein; FUNCTIONS IN: molecular_function unknown; INVOLVED IN: biological_process unknown; LOCATED IN: cellular_component unknown; Has 30201 Blast hits to 17322 proteins in 780 species: Archae - 12; Bacteria - 1396; Metazoa - 17338; Fungi - 3422; Plants - 5037; Viruses - 0; Other Eukaryotes - 2996 (source: NCBI BLink).	NA	-0.732856	0.000243431	0.00183841	Yes
AT3G05165	Major facilitator superfamily protein	NA	-0.732691	3.09e-05	0.000426682	Yes
AT5G62350	Plant invertase/pectin methylesterase inhibitor superfamily protein	NA	-0.730886	0.00010091	0.00096748	Yes
AT3G45210	Protein of unknown function, DUF584	NA	-0.730793	5.36e-06	0.000130864	Yes
AT1G52410	TSK-associating protein 1	TSA1	-0.730579	0.000444621	0.00290975	Yes
AT2G42975	unknown protein; FUNCTIONS IN: molecular_function unknown; INVOLVED IN: biological_process unknown; LOCATED IN: chloroplast thylakoid membrane, chloroplast; Has 32 Blast hits to 32 proteins in 16 species: Archae - 0; Bacteria - 0; Metazoa - 2; Fungi - 2; Plants - 28; Viruses - 0; Other Eukaryotes - 0 (source: NCBI BLink).	NA	-0.730212	0.00048996	0.0031313	Yes
AT4G18390	TEOSINTE BRANCHED 1, cycloidea and PCF transcription factor 2	TCP2	-0.730087	6.32e-06	0.000144743	Yes
AT1G72630	ELF4-like 2	ELF4-L2	-0.730021	4.85e-05	0.000584237	Yes
AT1G70000	myb-like transcription factor family protein	NA	-0.729485	7.08e-06	0.000155924	Yes
AT5G65700	Leucine-rich receptor-like protein kinase family protein	BAM1	-0.728681	0.000214318	0.00167521	Yes
AT4G27840	SNARE-like superfamily protein	NA	-0.728476	0.00111766	0.00588629	Yes
AT3G13360	WPP domain interacting protein 3	WIP3	-0.727135	2.89e-05	0.000410263	Yes
AT4G36660	Protein of unknown function (DUF1195)	NA	-0.726346	5.57e-05	0.000641154	Yes
AT3G56010	unknown protein; FUNCTIONS IN: molecular_function unknown; INVOLVED IN: biological_process unknown; LOCATED IN: chloroplast thylakoid membrane; EXPRESSED IN: 22 plant structures; EXPRESSED DURING: 13 growth stages; Has 25 Blast hits to 25 proteins in 12 species: Archae - 0; Bacteria - 0; Metazoa - 0; Fungi - 0; Plants - 25; Viruses - 0; Other Eukaryotes - 0 (source: NCBI BLink).	NA	-0.726156	7.99e-05	0.000819492	Yes
AT3G06550	O-acetyltransferase family protein	RWA2	-0.725599	8.98e-05	0.000885913	Yes
AT5G25220	KNOTTED1-like homeobox gene 3	KNAT3	-0.724813	0.000457903	0.00297562	Yes
AT3G56370	Leucine-rich repeat protein kinase family protein	NA	-0.724263	0.0012435	0.00637907	Yes
AT1G63680	acid-amino acid ligases;ligases;ATP binding;ATP binding;ligases	APG13	-0.724002	6.85e-05	0.000735559	Yes
AT2G34590	Transketolase family protein	NA	-0.723173	0.000227149	0.00174496	Yes
AT4G38280	BEST Arabidopsis thaliana protein match is: Integral membrane protein hemolysin-III homolog (TAIR:AT2G45250.1); Has 65 Blast hits to 65 proteins in 13 species: Archae - 0; Bacteria - 0; Metazoa - 0; Fungi - 2; Plants - 63; Viruses - 0; Other Eukaryotes - 0 (source: NCBI BLink).	NA	-0.722642	3.45e-05	0.000459157	Yes
AT1G78070	Transducin/WD40 repeat-like superfamily protein	NA	-0.721372	0.000150173	0.00129414	Yes
AT1G12900	glyceraldehyde 3-phosphate dehydrogenase A subunit 2	GAPA-2	-0.721	0.000409069	0.00272881	Yes
AT4G15930	Dynein light chain type 1 family protein	NA	-0.72074	3.67e-06	0.000103084	Yes
AT5G55960	unknown protein; CONTAINS InterPro DOMAIN/s: Uncharacterised protein family UPF0118 (InterPro:IPR002549); Has 30201 Blast hits to 17322 proteins in 780 species: Archae - 12; Bacteria - 1396; Metazoa - 17338; Fungi - 3422; Plants - 5037; Viruses - 0; Other Eukaryotes - 2996 (source: NCBI BLink).	NA	-0.720508	0.000281657	0.00204594	Yes
AT3G22104	Phototropic-responsive NPH3 family protein	NA	-0.720312	0.000102279	0.000977708	Yes
AT2G26730	Leucine-rich repeat protein kinase family protein	NA	-0.719927	1.94e-05	0.000309787	Yes
AT5G55400	Actin binding Calponin homology (CH) domain-containing protein	NA	-0.719444	0.00031237	0.00221559	Yes
AT4G10180	light-mediated development protein 1 / deetiolated1 (DET1)	ATDET1	-0.717282	1.11e-05	0.0002108	Yes
AT1G31420	Leucine-rich repeat protein kinase family protein	FEI1	-0.716901	4.68e-06	0.000120249	Yes
AT1G52230	photosystem I subunit H2	PSAH-2	-0.716888	0.000264974	0.00195771	Yes
AT4G23060	IQ-domain 22	IQD22	-0.715874	6.84e-05	0.000735001	Yes
AT2G16280	3-ketoacyl-CoA synthase 9	KCS9	-0.715763	5.24e-05	0.00061424	Yes
AT3G27820	monodehydroascorbate reductase 4	ATMDAR4	-0.714819	0.000100201	0.000962822	Yes
AT5G66570	PS II oxygen-evolving complex 1	MSP-1	-0.714792	5.77e-05	0.00065435	Yes
AT3G57540	Remorin family protein	NA	-0.714771	0.00019504	0.00156515	Yes
AT1G55340	Protein of unknown function (DUF1639)	NA	-0.714522	2.55e-05	0.000373612	Yes
AT5G56760	serine acetyltransferase 1;1	ATSERAT1;1	-0.714175	1.33e-05	0.000237644	Yes
AT1G69370	chorismate mutase 3	cm-3	-0.713974	0.00186649	0.00881217	Yes
AT1G06680	photosystem II subunit P-1	OE23	-0.713908	0.000134993	0.00120075	Yes
AT1G62830	LSD1-like 1	ATLSD1	-0.71386	0.000341283	0.00237281	Yes
AT3G23820	UDP-D-glucuronate 4-epimerase 6	GAE6	-0.713638	5.64e-05	0.000646221	Yes
AT4G34750	SAUR-like auxin-responsive protein family	NA	-0.711829	0.00145969	0.00724555	Yes
AT2G23560	methyl esterase 7	ATMES7	-0.711168	0.000446621	0.00291768	Yes
AT5G54960	pyruvate decarboxylase-2	PDC2	-0.710844	0.000400481	0.00268328	Yes
AT4G01840	Ca2+ activated outward rectifying K+ channel 5	ATKCO5	-0.710665	0.00159848	0.00778818	Yes
AT1G48650	NA	NA	-0.709886	3.28e-05	0.000443857	Yes
AT2G46370	Auxin-responsive GH3 family protein	AtGH3.11	-0.709783	1.97e-06	7.21e-05	Yes
AT3G57062	unknown protein; FUNCTIONS IN: molecular_function unknown; INVOLVED IN: biological_process unknown; LOCATED IN: endomembrane system; Has 30201 Blast hits to 17322 proteins in 780 species: Archae - 12; Bacteria - 1396; Metazoa - 17338; Fungi - 3422; Plants - 5037; Viruses - 0; Other Eukaryotes - 2996 (source: NCBI BLink).	NA	-0.709488	0.00128023	0.00653354	Yes
AT1G50732	unknown protein.	NA	-0.708634	0.000965951	0.00525841	Yes
AT4G12730	FASCICLIN-like arabinogalactan 2	FLA2	-0.708528	0.000149108	0.00128839	Yes
AT5G66820	unknown protein; Has 35333 Blast hits to 34131 proteins in 2444 species: Archae - 798; Bacteria - 22429; Metazoa - 974; Fungi - 991; Plants - 531; Viruses - 0; Other Eukaryotes - 9610 (source: NCBI BLink).	NA	-0.707998	6.42e-05	0.000708064	Yes
AT1G32060	phosphoribulokinase	PRK	-0.707793	0.000500523	0.00318385	Yes
AT3G55940	Phosphoinositide-specific phospholipase C family protein	NA	-0.707554	0.00105743	0.00564834	Yes
AT4G13495	other RNA	NA	-0.707456	0.000160224	0.00135593	Yes
AT3G60630	GRAS family transcription factor	ATHAM2	-0.707354	0.000514159	0.00324511	Yes
AT5G20700	Protein of unknown function (DUF581)	NA	-0.707282	0.000308791	0.00219743	Yes
AT4G10400	F-box/RNI-like/FBD-like domains-containing protein	NA	-0.707033	3.84e-05	0.000493635	Yes
AT1G73885	unknown protein; FUNCTIONS IN: molecular_function unknown; INVOLVED IN: biological_process unknown; LOCATED IN: chloroplast thylakoid membrane, chloroplast; Has 37 Blast hits to 37 proteins in 13 species: Archae - 0; Bacteria - 0; Metazoa - 0; Fungi - 0; Plants - 37; Viruses - 0; Other Eukaryotes - 0 (source: NCBI BLink).	NA	-0.706586	2e-05	0.000317478	Yes
AT2G23790	Protein of unknown function (DUF607)	NA	-0.70554	0.000114771	0.0010592	Yes
AT3G44020	thylakoid lumenal P17.1 protein	NA	-0.705505	5.38e-05	0.00062522	Yes
AT5G48730	Pentatricopeptide repeat (PPR) superfamily protein	NA	-0.704478	2.69e-05	0.000387538	Yes
AT4G03390	STRUBBELIG-receptor family 3	SRF3	-0.704425	4.24e-05	0.000531974	Yes
AT1G68490	unknown protein; FUNCTIONS IN: molecular_function unknown; INVOLVED IN: biological_process unknown; LOCATED IN: chloroplast; EXPRESSED IN: 22 plant structures; EXPRESSED DURING: 13 growth stages; BEST Arabidopsis thaliana protein match is: unknown protein (TAIR:AT1G13390.2); Has 125 Blast hits to 125 proteins in 18 species: Archae - 0; Bacteria - 0; Metazoa - 0; Fungi - 0; Plants - 125; Viruses -…	NA	-0.704101	2.59e-05	0.00037773	Yes
AT1G03600	photosystem II family protein	PSB27	-0.704054	0.000426134	0.00281438	Yes
AT1G29440	SAUR-like auxin-responsive protein family	SAUR63	-0.703978	0.000133407	0.00119005	Yes
AT1G65070	DNA mismatch repair protein MutS, type 2	NA	-0.703821	2.91e-05	0.000410816	Yes
AT4G10470	unknown protein; BEST Arabidopsis thaliana protein match is: unknown protein (TAIR:AT1G33050.2); Has 30201 Blast hits to 17322 proteins in 780 species: Archae - 12; Bacteria - 1396; Metazoa - 17338; Fungi - 3422; Plants - 5037; Viruses - 0; Other Eukaryotes - 2996 (source: NCBI BLink).	NA	-0.702819	4.05e-05	0.000514542	Yes
AT4G18070	unknown protein; BEST Arabidopsis thaliana protein match is: unknown protein (TAIR:AT1G29530.1); Has 30201 Blast hits to 17322 proteins in 780 species: Archae - 12; Bacteria - 1396; Metazoa - 17338; Fungi - 3422; Plants - 5037; Viruses - 0; Other Eukaryotes - 2996 (source: NCBI BLink).	NA	-0.702571	0.000367449	0.00250671	Yes
AT5G39790	5'-AMP-activated protein kinase-related	NA	-0.702258	8.71e-06	0.000178025	Yes
AT1G32200	phospholipid/glycerol acyltransferase family protein	ACT1	-0.701359	2.46e-06	8.1e-05	Yes
AT5G10410	ENTH/ANTH/VHS superfamily protein	NA	-0.701164	0.000912565	0.00503769	Yes
AT1G48480	receptor-like kinase 1	RKL1	-0.700767	0.00101607	0.00547258	Yes
AT3G16470	Mannose-binding lectin superfamily protein	JAL35	-0.699764	0.000324368	0.00228132	Yes
AT1G29640	Protein of unknown function, DUF584	NA	-0.699096	0.000446614	0.00291768	Yes
AT5G45720	AAA-type ATPase family protein	NA	-0.698331	5.04e-05	0.000600042	Yes
AT4G16390	pentatricopeptide (PPR) repeat-containing protein	SVR7	-0.698119	1.37e-05	0.000242875	Yes
AT1G68220	Protein of unknown function (DUF1218)	NA	-0.698119	0.00175264	0.00839247	Yes
AT1G24330	ARM repeat superfamily protein	NA	-0.698027	0.00145493	0.00723094	Yes
AT3G17160	unknown protein; FUNCTIONS IN: molecular_function unknown; INVOLVED IN: biological_process unknown; LOCATED IN: cellular_component unknown; EXPRESSED IN: 23 plant structures; EXPRESSED DURING: 13 growth stages; Has 54259 Blast hits to 25265 proteins in 1209 species: Archae - 350; Bacteria - 10795; Metazoa - 16137; Fungi - 8620; Plants - 3305; Viruses - 957; Other Eukaryotes - 14095 (source: NCBI …	NA	-0.697782	5.24e-05	0.00061424	Yes
AT3G57780	BEST Arabidopsis thaliana protein match is: nucleolar protein gar2-related (TAIR:AT2G42320.2); Has 3163 Blast hits to 2460 proteins in 357 species: Archae - 16; Bacteria - 291; Metazoa - 841; Fungi - 335; Plants - 248; Viruses - 72; Other Eukaryotes - 1360 (source: NCBI BLink).	NA	-0.696942	0.00117133	0.00610032	Yes
AT1G53800	unknown protein; BEST Arabidopsis thaliana protein match is: unknown protein (TAIR:AT1G53250.1); Has 1136 Blast hits to 882 proteins in 242 species: Archae - 2; Bacteria - 216; Metazoa - 257; Fungi - 77; Plants - 87; Viruses - 4; Other Eukaryotes - 493 (source: NCBI BLink).	NA	-0.696726	0.000127432	0.00114902	Yes
AT5G09820	Plastid-lipid associated protein PAP / fibrillin family protein	NA	-0.69649	1.88e-05	0.000302036	Yes
AT1G23205	Plant invertase/pectin methylesterase inhibitor superfamily protein	NA	-0.695797	0.00171458	0.00824834	Yes
AT3G17800	Protein of unknown function (DUF760)	NA	-0.695793	0.000296091	0.0021281	Yes
AT5G57345	unknown protein; Has 30201 Blast hits to 17322 proteins in 780 species: Archae - 12; Bacteria - 1396; Metazoa - 17338; Fungi - 3422; Plants - 5037; Viruses - 0; Other Eukaryotes - 2996 (source: NCBI BLink).	NA	-0.694924	0.00103608	0.0055515	Yes
AT5G52430	hydroxyproline-rich glycoprotein family protein	NA	-0.694677	0.001942	0.0090891	Yes
AT5G61810	Mitochondrial substrate carrier family protein	APC1	-0.694676	0.000389612	0.00262745	Yes
AT3G56140	Protein of unknown function (DUF399 and DUF3411)	NA	-0.694312	0.000105874	0.00100135	Yes
AT4G39210	Glucose-1-phosphate adenylyltransferase family protein	APL3	-0.694273	0.000399597	0.00267896	Yes
AT5G59130	Subtilase family protein	NA	-0.693033	4.25e-05	0.000532321	Yes
AT4G30825	Tetratricopeptide repeat (TPR)-like superfamily protein	NA	-0.692562	4.56e-06	0.000119201	Yes
AT1G49520	SWIB complex BAF60b domain-containing protein	NA	-0.690617	0.00025845	0.00192347	Yes
AT1G13730	Nuclear transport factor 2 (NTF2) family protein with RNA binding (RRM-RBD-RNP motifs) domain	NA	-0.690385	8.27e-05	0.000836685	Yes
AT3G12120	fatty acid desaturase 2	FAD2	-0.689665	9.55e-07	4.79e-05	Yes
AT5G47620	RNA-binding (RRM/RBD/RNP motifs) family protein	NA	-0.689369	0.00025076	0.00187896	Yes
AT2G45315	other RNA	NA	-0.689063	0.000655286	0.00390547	Yes
AT3G05640	Protein phosphatase 2C family protein	NA	-0.688727	1.66e-05	0.000275712	Yes
AT1G03630	protochlorophyllide oxidoreductase C	POR C	-0.688544	6.68e-05	0.000727037	Yes
AT2G31670	Stress responsive alpha-beta barrel domain protein	NA	-0.688338	3.62e-05	0.00047367	Yes
AT3G06570	Galactose oxidase/kelch repeat superfamily protein	NA	-0.686477	7.09e-07	4.17e-05	Yes
AT3G05030	sodium hydrogen exchanger 2	ATNHX2	-0.685969	1.61e-05	0.000269449	Yes
AT4G01170	unknown protein; BEST Arabidopsis thaliana protein match is: unknown protein (TAIR:AT3G07730.1); Has 211 Blast hits to 211 proteins in 60 species: Archae - 0; Bacteria - 22; Metazoa - 50; Fungi - 11; Plants - 77; Viruses - 0; Other Eukaryotes - 51 (source: NCBI BLink).	NA	-0.685859	3.68e-05	0.00047923	Yes
AT3G49140	Pentatricopeptide repeat (PPR) superfamily protein	NA	-0.685501	2.92e-05	0.000412091	Yes
AT1G77600	ARM repeat superfamily protein	NA	-0.685104	2.77e-05	0.000396149	Yes
AT1G48570	zinc finger (Ran-binding) family protein	NA	-0.684993	0.00037211	0.0025325	Yes
AT2G30390	ferrochelatase 2	ATFC-II	-0.684875	1.97e-06	7.21e-05	Yes
AT1G63850	BTB/POZ domain-containing protein	NA	-0.684181	0.00191428	0.008987	Yes
AT3G62470	Pentatricopeptide repeat (PPR) superfamily protein	NA	-0.684001	0.00179989	0.00856644	Yes
AT2G47400	CP12 domain-containing protein 1	CP12	-0.683902	0.000213864	0.00167377	Yes
AT5G64620	cell wall / vacuolar inhibitor of fructosidase 2	ATC/VIF2	-0.683586	0.000868612	0.00484942	Yes
AT5G07250	RHOMBOID-like protein 3	ATRBL3	-0.683403	0.000376174	0.00255613	Yes
AT1G28310	Dof-type zinc finger DNA-binding family protein	NA	-0.683386	4.05e-05	0.000514659	Yes
AT5G14390	alpha/beta-Hydrolases superfamily protein	NA	-0.683228	0.000177476	0.00145902	Yes
AT3G21055	photosystem II subunit T	PSBTN	-0.682108	0.000292678	0.0021065	Yes
AT1G29930	chlorophyll A/B binding protein 1	AB140	-0.681945	0.00188555	0.00888061	Yes
AT5G47780	galacturonosyltransferase 4	GAUT4	-0.681488	1.19e-05	0.000220538	Yes
AT2G30620	winged-helix DNA-binding transcription factor family protein	NA	-0.681066	0.000271659	0.00199288	Yes
AT4G27900	CCT motif family protein	NA	-0.68086	0.000942086	0.00516176	Yes
AT1G74840	Homeodomain-like superfamily protein	NA	-0.680734	0.00102039	0.00549126	Yes
AT5G18850	unknown protein; FUNCTIONS IN: molecular_function unknown; INVOLVED IN: biological_process unknown; LOCATED IN: endomembrane system; EXPRESSED IN: 23 plant structures; EXPRESSED DURING: 13 growth stages; Has 1807 Blast hits to 1807 proteins in 277 species: Archae - 0; Bacteria - 0; Metazoa - 736; Fungi - 347; Plants - 385; Viruses - 0; Other Eukaryotes - 339 (source: NCBI BLink).	NA	-0.680564	3.24e-06	9.56e-05	Yes
AT5G01780	2-oxoglutarate-dependent dioxygenase family protein	NA	-0.679771	7.92e-05	0.000814901	Yes
AT5G64280	dicarboxylate transporter 2.2	DiT2.2	-0.678801	2.27e-05	0.000343658	Yes
AT3G48460	GDSL-like Lipase/Acylhydrolase superfamily protein	NA	-0.678447	0.000534216	0.00334075	Yes
AT1G06040	B-box zinc finger family protein	BBX24	-0.677914	1.21e-05	0.000223549	Yes
AT4G09040	RNA-binding (RRM/RBD/RNP motifs) family protein	NA	-0.677849	0.000260108	0.00193279	Yes
AT3G03150	unknown protein; FUNCTIONS IN: molecular_function unknown; INVOLVED IN: biological_process unknown; LOCATED IN: mitochondrion; EXPRESSED IN: 22 plant structures; EXPRESSED DURING: 13 growth stages; BEST Arabidopsis thaliana protein match is: unknown protein (TAIR:AT5G17165.1); Has 39 Blast hits to 39 proteins in 11 species: Archae - 0; Bacteria - 0; Metazoa - 0; Fungi - 0; Plants - 39; Viruses - …	NA	-0.677738	0.000118568	0.00108752	Yes
AT4G14510	CRM family member 3B	ATCFM3B	-0.677061	6.47e-06	0.000146813	Yes
AT1G14345	NAD(P)-linked oxidoreductase superfamily protein	NA	-0.676764	3.76e-05	0.000486441	Yes
AT2G21530	SMAD/FHA domain-containing protein	NA	-0.675592	6.04e-05	0.000675222	Yes
AT5G35790	glucose-6-phosphate dehydrogenase 1	G6PD1	-0.674919	0.000274721	0.00200852	Yes
AT1G15165	RING/FYVE/PHD zinc finger superfamily protein	NA	-0.674569	3.02e-07	2.77e-05	Yes
AT2G13360	alanine:glyoxylate aminotransferase	AGT	-0.67356	0.000536097	0.00334847	Yes
AT5G55620	unknown protein; BEST Arabidopsis thaliana protein match is: unknown protein (TAIR:AT3G09950.1); Has 30201 Blast hits to 17322 proteins in 780 species: Archae - 12; Bacteria - 1396; Metazoa - 17338; Fungi - 3422; Plants - 5037; Viruses - 0; Other Eukaryotes - 2996 (source: NCBI BLink).	NA	-0.673405	0.000750254	0.00432901	Yes
AT3G28920	homeobox protein 34	AtHB34	-0.673391	7.64e-05	0.000794829	Yes
AT4G35840	RING/U-box superfamily protein	NA	-0.672355	0.000217399	0.00169214	Yes
AT4G36920	Integrase-type DNA-binding superfamily protein	AP2	-0.672249	0.000123048	0.00111805	Yes
AT1G68870	SOB five-like 2	ATSOFL2	-0.671847	0.000124663	0.00112916	Yes
AT5G12950	Putative glycosyl hydrolase of unknown function (DUF1680)	NA	-0.671544	0.000468878	0.00303021	Yes
AT2G34720	nuclear factor Y, subunit A4	NF-YA4	-0.671431	3.79e-05	0.000488952	Yes
AT2G01918	PsbQ-like 3	PQL3	-0.671145	7.55e-05	0.000788915	Yes
AT4G21190	Pentatricopeptide repeat (PPR) superfamily protein	emb1417	-0.67099	1.67e-05	0.000277009	Yes
AT1G48750	Bifunctional inhibitor/lipid-transfer protein/seed storage 2S albumin superfamily protein	NA	-0.670335	1.39e-05	0.000245052	Yes
AT5G08720	CONTAINS InterPro DOMAIN/s: Streptomyces cyclase/dehydrase (InterPro:IPR005031); BEST Arabidopsis thaliana protein match is: Polyketide cyclase / dehydrase and lipid transport protein (TAIR:AT4G01650.1); Has 30201 Blast hits to 17322 proteins in 780 species: Archae - 12; Bacteria - 1396; Metazoa - 17338; Fungi - 3422; Plants - 5037; Viruses - 0; Other Eukaryotes - 2996 (source: NCBI BLink).	NA	-0.668905	6.14e-05	0.000683365	Yes
AT3G13350	HMG (high mobility group) box protein with ARID/BRIGHT DNA-binding domain	NA	-0.668875	0.000126179	0.00114007	Yes
AT1G49380	cytochrome c biogenesis protein family	NA	-0.667477	7.28e-06	0.000159034	Yes
AT1G30360	Early-responsive to dehydration stress protein (ERD4)	ERD4	-0.667345	0.000819546	0.00463788	Yes
AT2G26900	Sodium Bile acid symporter family	BASS2	-0.66721	0.000197742	0.0015802	Yes
AT5G42130	Mitochondrial substrate carrier family protein	AtMfl1	-0.666752	5.91e-06	0.000138804	Yes
AT3G28370	unknown protein; BEST Arabidopsis thaliana protein match is: unknown protein (TAIR:AT1G51430.1); Has 6174 Blast hits to 4953 proteins in 685 species: Archae - 195; Bacteria - 792; Metazoa - 2688; Fungi - 653; Plants - 470; Viruses - 15; Other Eukaryotes - 1361 (source: NCBI BLink).	NA	-0.666522	1.59e-05	0.000267122	Yes
AT3G11930	Adenine nucleotide alpha hydrolases-like superfamily protein	NA	-0.665912	0.000145431	0.00126549	Yes
AT5G20280	sucrose phosphate synthase 1F	ATSPS1F	-0.665651	2.46e-05	0.000363479	Yes
AT5G63980	Inositol monophosphatase family protein	ALX8	-0.665087	1.4e-05	0.00024553	Yes
AT3G61870	unknown protein; FUNCTIONS IN: molecular_function unknown; INVOLVED IN: biological_process unknown; LOCATED IN: chloroplast, chloroplast inner membrane; EXPRESSED IN: 23 plant structures; EXPRESSED DURING: 14 growth stages; Has 35333 Blast hits to 34131 proteins in 2444 species: Archae - 798; Bacteria - 22429; Metazoa - 974; Fungi - 991; Plants - 531; Viruses - 0; Other Eukaryotes - 9610 (source:…	NA	-0.665015	9.48e-05	0.000924321	Yes
AT3G52290	IQ-domain 3	IQD3	-0.664785	0.000309837	0.00220246	Yes
AT2G44830	Protein kinase superfamily protein	NA	-0.66426	9.81e-05	0.000947774	Yes
AT5G05830	RING/FYVE/PHD zinc finger superfamily protein	NA	-0.66425	0.000212963	0.00167158	Yes
AT5G58770	Undecaprenyl pyrophosphate synthetase family protein	AtcPT4	-0.664054	0.00136674	0.00688849	Yes
AT5G56850	unknown protein; EXPRESSED IN: 21 plant structures; EXPRESSED DURING: 13 growth stages; Has 35333 Blast hits to 34131 proteins in 2444 species: Archae - 798; Bacteria - 22429; Metazoa - 974; Fungi - 991; Plants - 531; Viruses - 0; Other Eukaryotes - 9610 (source: NCBI BLink).	NA	-0.663498	1.62e-05	0.000270685	Yes
AT5G43870	Plant protein of unknown function (DUF828) with plant pleckstrin homology-like region	NA	-0.662809	2.42e-06	8.07e-05	Yes
AT3G61780	embryo defective 1703	emb1703	-0.662671	6.69e-06	0.000150349	Yes
AT4G32190	Myosin heavy chain-related protein	NA	-0.662452	0.000102935	0.000981808	Yes
AT5G46580	pentatricopeptide (PPR) repeat-containing protein	NA	-0.662268	0.00113653	0.00595784	Yes
AT4G18160	Ca2+ activated outward rectifying K+ channel 6	ATKCO6	-0.662116	3.14e-05	0.000432622	Yes
AT3G54320	Integrase-type DNA-binding superfamily protein	ASML1	-0.660848	4.47e-05	0.000552382	Yes
AT1G29660	GDSL-like Lipase/Acylhydrolase superfamily protein	NA	-0.660713	0.00166108	0.00803426	Yes
AT3G07730	unknown protein; BEST Arabidopsis thaliana protein match is: unknown protein (TAIR:AT4G01170.1); Has 1299 Blast hits to 1149 proteins in 206 species: Archae - 3; Bacteria - 100; Metazoa - 453; Fungi - 114; Plants - 108; Viruses - 2; Other Eukaryotes - 519 (source: NCBI BLink).	NA	-0.65984	6.89e-05	0.000738693	Yes
AT1G30440	Phototropic-responsive NPH3 family protein	NA	-0.659706	0.000138102	0.00121933	Yes
AT3G45800	Plant protein 1589 of unknown function	NA	-0.659638	0.000215686	0.00168063	Yes
AT3G14980	Acyl-CoA N-acyltransferase with RING/FYVE/PHD-type zinc finger protein	IDM1	-0.65911	5.76e-05	0.00065435	Yes
AT2G24150	heptahelical protein 3	HHP3	-0.658382	8.19e-06	0.000170788	Yes
AT5G07860	HXXXD-type acyl-transferase family protein	NA	-0.658352	0.00062566	0.00376968	Yes
AT3G32930	unknown protein; FUNCTIONS IN: molecular_function unknown; INVOLVED IN: biological_process unknown; LOCATED IN: chloroplast envelope; EXPRESSED IN: 22 plant structures; EXPRESSED DURING: 13 growth stages; Has 57 Blast hits to 57 proteins in 11 species: Archae - 0; Bacteria - 0; Metazoa - 0; Fungi - 0; Plants - 57; Viruses - 0; Other Eukaryotes - 0 (source: NCBI BLink).	NA	-0.657209	2.51e-06	8.18e-05	Yes
AT5G46830	NACL-inducible gene 1	ATNIG1	-0.656791	0.000166496	0.00139263	Yes
AT3G04730	indoleacetic acid-induced protein 16	IAA16	-0.656474	0.000243148	0.00183821	Yes
AT5G22800	Alanyl-tRNA synthetase, class IIc	EMB1030	-0.656023	8.56e-06	0.000175734	Yes
AT5G13300	ARF GTPase-activating protein	AGD3	-0.655012	5.49e-06	0.00013297	Yes
AT4G28556	PAK-box/P21-Rho-binding family protein	RIC7	-0.654869	0.000111232	0.00103428	Yes
AT3G47960	Major facilitator superfamily protein	GTR1	-0.65482	7.84e-05	0.000809752	Yes
AT4G19230	cytochrome P450, family 707, subfamily A, polypeptide 1	CYP707A1	-0.654354	0.000219528	0.0017036	Yes
AT5G48990	Galactose oxidase/kelch repeat superfamily protein	NA	-0.653486	0.0004815	0.00309172	Yes
AT5G57070	hydroxyproline-rich glycoprotein family protein	NA	-0.653139	0.00151019	0.00744205	Yes
AT5G15770	glucose-6-phosphate acetyltransferase 1	AtGNA1	-0.653044	0.000910708	0.00503169	Yes
AT1G08390	unknown protein; Has 62 Blast hits to 62 proteins in 27 species: Archae - 0; Bacteria - 0; Metazoa - 34; Fungi - 0; Plants - 28; Viruses - 0; Other Eukaryotes - 0 (source: NCBI BLink).	NA	-0.652412	0.000155983	0.00132873	Yes
AT1G01030	AP2/B3-like transcriptional factor family protein	NGA3	-0.652349	0.0005176	0.00326126	Yes
AT3G54680	proteophosphoglycan-related	NA	-0.649698	0.000182258	0.00148935	Yes
AT5G53730	Late embryogenesis abundant (LEA) hydroxyproline-rich glycoprotein family	NHL26	-0.649535	0.00172085	0.00827235	Yes
AT4G30620	Uncharacterised BCR, YbaB family COG0718	NA	-0.649461	0.000108404	0.00101896	Yes
AT3G13740	Ribonuclease III family protein	NA	-0.649373	8.18e-05	0.000830383	Yes
AT1G35560	TCP family transcription factor	AtTCP23	-0.648865	0.00028393	0.0020568	Yes
AT1G54820	Protein kinase superfamily protein	NA	-0.648553	0.00102123	0.00549465	Yes
AT1G01240	unknown protein; INVOLVED IN: N-terminal protein myristoylation; EXPRESSED IN: 17 plant structures; EXPRESSED DURING: 11 growth stages; BEST Arabidopsis thaliana protein match is: unknown protein (TAIR:AT2G46550.1); Has 95 Blast hits to 78 proteins in 16 species: Archae - 0; Bacteria - 2; Metazoa - 11; Fungi - 0; Plants - 80; Viruses - 0; Other Eukaryotes - 2 (source: NCBI BLink).	NA	-0.647971	0.000758068	0.00436437	Yes
AT1G62430	CDP-diacylglycerol synthase 1	ATCDS1	-0.646778	8.85e-05	0.000876547	Yes
AT2G35945	other RNA	NA	-0.646648	1.95e-05	0.000310178	Yes
AT5G27290	unknown protein; LOCATED IN: chloroplast; EXPRESSED IN: 22 plant structures; EXPRESSED DURING: 13 growth stages; BEST Arabidopsis thaliana protein match is: unknown protein (TAIR:AT1G54680.3); Has 30201 Blast hits to 17322 proteins in 780 species: Archae - 12; Bacteria - 1396; Metazoa - 17338; Fungi - 3422; Plants - 5037; Viruses - 0; Other Eukaryotes - 2996 (source: NCBI BLink).	NA	-0.646128	0.000135616	0.00120395	Yes
AT3G50570	hydroxyproline-rich glycoprotein family protein	NA	-0.645991	0.000977772	0.00530733	Yes
AT1G08200	UDP-D-apiose/UDP-D-xylose synthase 2	AXS2	-0.645941	0.000870083	0.00485478	Yes
AT5G56040	Leucine-rich receptor-like protein kinase family protein	NA	-0.645692	0.00147636	0.00731148	Yes
AT2G15440	Protein of unknown function (DUF579)	NA	-0.645514	0.000505144	0.00320478	Yes
AT1G11175	other RNA	NA	-0.645273	2.53e-05	0.000370727	Yes
AT2G34660	multidrug resistance-associated protein 2	ABCC2	-0.645208	0.000191674	0.00154485	Yes
AT5G18590	Galactose oxidase/kelch repeat superfamily protein	NA	-0.64504	0.00156944	0.00767702	Yes
AT3G53240	receptor like protein 45	AtRLP45	-0.645033	0.000140526	0.0012342	Yes
AT1G07440	NAD(P)-binding Rossmann-fold superfamily protein	NA	-0.644526	0.000221464	0.00171481	Yes
AT3G15570	Phototropic-responsive NPH3 family protein	NA	-0.643448	3.42e-05	0.000456002	Yes
AT4G09560	Protease-associated (PA) RING/U-box zinc finger family protein	NA	-0.643389	0.000100723	0.00096605	Yes
AT1G74470	Pyridine nucleotide-disulphide oxidoreductase family protein	NA	-0.643012	0.000585712	0.00357642	Yes
AT3G13110	serine acetyltransferase 2;2	ATSERAT2;2	-0.642424	0.000260404	0.00193443	Yes
AT5G11790	N-MYC downregulated-like 2	NDL2	-0.642122	0.000846921	0.00475127	Yes
AT4G21460	Ribosomal protein S24/S35, mitochondrial	NA	-0.640182	3.47e-05	0.000459648	Yes
AT1G72310	RING/U-box superfamily protein	ATL3	-0.639917	2.45e-05	0.000362863	Yes
AT4G15560	Deoxyxylulose-5-phosphate synthase	AtCLA1	-0.639824	0.000764982	0.00438954	Yes
AT1G70370	polygalacturonase 2	PG2	-0.639644	0.000271028	0.00199051	Yes
AT1G20020	ferredoxin-NADP(+)-oxidoreductase 2	ATLFNR2	-0.639294	5.33e-05	0.000621557	Yes
AT2G26680	CONTAINS InterPro DOMAIN/s: Methyltransferase FkbM (InterPro:IPR006342); Has 1073 Blast hits to 1073 proteins in 243 species: Archae - 45; Bacteria - 509; Metazoa - 0; Fungi - 4; Plants - 60; Viruses - 4; Other Eukaryotes - 451 (source: NCBI BLink).	NA	-0.639205	0.0018117	0.00861154	Yes
AT5G61420	myb domain protein 28	AtMYB28	-0.63884	0.00140842	0.00704781	Yes
AT5G09320	Vacuolar sorting protein 9 (VPS9) domain	VPS9B	-0.638368	0.000852534	0.00477655	Yes
AT1G08180	unknown protein; Has 53 Blast hits to 53 proteins in 9 species: Archae - 0; Bacteria - 0; Metazoa - 1; Fungi - 0; Plants - 52; Viruses - 0; Other Eukaryotes - 0 (source: NCBI BLink).	NA	-0.638273	0.00183471	0.00870176	Yes
AT1G28670	GDSL-like Lipase/Acylhydrolase superfamily protein	ARAB-1	-0.637325	0.000905308	0.00501259	Yes
AT1G65230	Uncharacterized conserved protein (DUF2358)	NA	-0.637076	2.33e-05	0.000349683	Yes
AT3G45443	unknown protein; Has 4 Blast hits to 4 proteins in 2 species: Archae - 0; Bacteria - 0; Metazoa - 0; Fungi - 0; Plants - 4; Viruses - 0; Other Eukaryotes - 0 (source: NCBI BLink).	NA	-0.635327	6.3e-05	0.000697954	Yes
AT1G19650	Sec14p-like phosphatidylinositol transfer family protein	NA	-0.63509	0.000215956	0.00168142	Yes
AT4G16790	hydroxyproline-rich glycoprotein family protein	NA	-0.634656	0.000312624	0.00221679	Yes
AT1G33100	MATE efflux family protein	NA	-0.634556	0.000191541	0.00154474	Yes
AT5G03190	conserved peptide upstream open reading frame 47	CPUORF47	-0.63429	0.00104038	0.00556964	Yes
AT5G36120	cofactor assembly, complex C (B6F)	atylmg3	-0.634256	4.98e-06	0.000125599	Yes
AT3G58690	Protein kinase superfamily protein	NA	-0.633997	5e-05	0.000598092	Yes
AT3G26650	glyceraldehyde 3-phosphate dehydrogenase A subunit	GAPA	-0.633957	9.67e-05	0.000938061	Yes
AT4G15820	BEST Arabidopsis thaliana protein match is: embryo defective 1703 (TAIR:AT3G61780.1); Has 524 Blast hits to 443 proteins in 102 species: Archae - 0; Bacteria - 13; Metazoa - 196; Fungi - 37; Plants - 43; Viruses - 3; Other Eukaryotes - 232 (source: NCBI BLink).	NA	-0.633956	8.35e-06	0.000172885	Yes
AT5G53020	Ribonuclease P protein subunit P38-related	NA	-0.63373	4.45e-05	0.000550722	Yes
AT2G23460	extra-large G-protein 1	ATXLG1	-0.633486	0.000213981	0.00167409	Yes
AT5G05890	UDP-Glycosyltransferase superfamily protein	NA	-0.633273	0.00108512	0.00575752	Yes
AT5G19540	unknown protein; FUNCTIONS IN: molecular_function unknown; INVOLVED IN: biological_process unknown; LOCATED IN: chloroplast; EXPRESSED IN: 22 plant structures; EXPRESSED DURING: 13 growth stages; Has 1807 Blast hits to 1807 proteins in 277 species: Archae - 0; Bacteria - 0; Metazoa - 736; Fungi - 347; Plants - 385; Viruses - 0; Other Eukaryotes - 339 (source: NCBI BLink).	NA	-0.633211	0.00021759	0.00169292	Yes
AT2G42540	cold-regulated 15a	COR15	-0.632505	5.03e-05	0.000599577	Yes
AT1G01470	Late embryogenesis abundant protein	LEA14	-0.632213	0.000741515	0.00429501	Yes
AT4G12800	photosystem I subunit l	PSAL	-0.631638	1.62e-05	0.000270685	Yes
AT4G13493	MIR850a; miRNA	MIR850A	-0.630792	0.000487004	0.00311779	Yes
AT3G08570	Phototropic-responsive NPH3 family protein	NA	-0.629237	0.0009819	0.00532251	Yes
AT1G17220	Translation initiation factor 2, small GTP-binding protein	FUG1	-0.628058	0.000170547	0.00141798	Yes
AT5G16990	Zinc-binding dehydrogenase family protein	NA	-0.627905	0.000171144	0.00141964	Yes
AT1G50460	hexokinase-like 1	ATHKL1	-0.627893	0.000412643	0.00274824	Yes
AT1G42540	glutamate receptor 3.3	ATGLR3.3	-0.627657	0.000857184	0.00479742	Yes
AT4G27870	Vacuolar iron transporter (VIT) family protein	NA	-0.627375	5.83e-05	0.000660184	Yes
AT1G45230	Protein of unknown function (DUF3223)	NA	-0.627198	0.000434209	0.00285969	Yes
AT5G10060	ENTH/VHS family protein	NA	-0.626656	0.000454434	0.00295977	Yes
AT5G15050	Core-2/I-branching beta-1,6-N-acetylglucosaminyltransferase family protein	NA	-0.626648	0.000121591	0.00110753	Yes
AT4G23740	Leucine-rich repeat protein kinase family protein	NA	-0.626572	0.00014599	0.00126906	Yes
AT4G13670	plastid transcriptionally active 5	PTAC5	-0.62648	8.87e-06	0.000180183	Yes
AT3G61970	AP2/B3-like transcriptional factor family protein	NGA2	-0.626283	8.74e-05	0.000870496	Yes
AT4G34650	squalene synthase 2	SQS2	-0.626093	0.00192939	0.00904151	Yes
AT3G18110	Pentatricopeptide repeat (PPR) superfamily protein	EMB1270	-0.625392	0.000153438	0.00131527	Yes
AT3G46780	plastid transcriptionally active 16	PTAC16	-0.625275	1.13e-05	0.000212847	Yes
[truncated: 21,957 more rows]

## Sheet: Col-0 Pst vs. Mock 4hpi
Gene ID	Description	Gene alias	log2(fold change)	P-value	adj. P-value	DEG?
[truncated: 23,861 more rows]

[truncated: 3 more sheets: a1a2 Pst vs. Mock t0, a1a2 Pst vs. Mock 2hpi, a1a2 Pst vs. Mock 4hpi]
